# Supplementary material for: [Disulfanediylbis(ferrocenyl­thio­phosphinato)-κ2 O,O]titanocene tetra­hydro­furan tris­olvate
Source: Acta Crystallogr Sect E Struct Rep Online. 2012 Mar 17;68(Pt 4):m428. doi: 10.1107/S1600536812010811 (PMC3343830; doi:10.1107/S1600536812010811)
Supplement: Supplementary file 1 [file e-68-0m428-sup1.cif]

##############################################################################
#                                                                            #
# This CIF contains the data in a paper accepted for publication in          #
# Acta Crystallographica Section E. It conforms to the requirements of       #
# Notes for Authors for Acta Crystallographica Section E, and has been       #
# peer reviewed under the auspices of the IUCr Commission on Journals.       #
#                                                                            #
# Full details of the Crystallographic Information File format               #
# are given in the paper "The Crystallographic Information File (CIF):       #
# a New Standard Archive File for Crystallography" by S. R. Hall, F. H.      #
# Allen and I. D. Brown [Acta Cryst. (1991), A47, 655-685].                  #
#                                                                            #
# The current version of the core CIF dictionary is obtainable from          #
# ftp://ftp.iucr.org/pub/cif_core.dic.                                       #
#                                                                            #
# Software is freely available for graphical display of the structure(s)     #
# in this CIF. For information consult the CIF software page                 #
# http://www.iucr.org/resources/cif/software.                                #
#                                                                            #
# This file may be used for bona fide research purposes within the           #
# scientific community so long as proper attribution is given to the journal # 
# article from which it was obtained.                                        #
#                                                                            #
##############################################################################
data_I
_audit_creation_method     'WinGX routine CIF_UPDATE'
_audit_conform_dict_name     cif_core.dic
_audit_conform_dict_version     2.4
_chemical_name_systematic
;
[Disulfanediylbis(ferrocenylthiophosphinato)-
\k^2^<i>O</i>,<i>O</i>]titanocene tetrahydrofuran trisolvate
;
_chemical_formula_moiety     'C30 H28 Fe2 O2 P2 S4 Ti, 3(C4 H8 O)'
_chemical_formula_sum     'C42 H52 Fe2 O5 P2 S4 Ti'
_chemical_formula_iupac     '[Fe2 Ti1 (C5 H5)4 (C10 H8 O2 P2 S4)], 3C4 H8 O'
_chemical_formula_weight     986.62
_symmetry_cell_setting     orthorhombic
_symmetry_space_group_name_H-M     'P 21 21 2'
_symmetry_space_group_name_Hall     'P 2 2ab'
loop_
    _symmetry_equiv_pos_as_xyz
    'x, y, z'
    '-x, -y, z'
    '-x+1/2, y+1/2, -z'
    'x+1/2, -y+1/2, -z'
_cell_length_a     15.9784(3)
_cell_length_b     30.6984(8)
_cell_length_c     8.7072(2)
_cell_angle_alpha     90
_cell_angle_beta     90
_cell_angle_gamma     90
_cell_volume     4270.98(17)
_cell_formula_units_Z     4
_cell_measurement_reflns_used     16673
_cell_measurement_theta_min     2.8662
_cell_measurement_theta_max     27.9472
_cell_measurement_temperature     130(2)
_exptl_crystal_description     'flattened needle'
_exptl_crystal_colour     red
_exptl_crystal_size_max     0.35
_exptl_crystal_size_mid     0.2
_exptl_crystal_size_min     0.03
_exptl_crystal_density_diffrn     1.534
_exptl_crystal_density_method     'not measured'
_exptl_crystal_F_000     2048
_exptl_absorpt_coefficient_mu     1.168
_exptl_absorpt_correction_type     multi-scan
_exptl_absorpt_process_details     '(CrysAlis PRO; Oxford Diffraction, 2009)'
_exptl_absorpt_correction_T_min     0.94414
_exptl_absorpt_correction_T_max     1
_exptl_special_details     ?
_diffrn_ambient_temperature     130(2)
_diffrn_radiation_type     MoK\a
_diffrn_radiation_wavelength     0.71073
_diffrn_radiation_monochromator     graphite
_diffrn_measurement_device_type
                                  'Oxford Diffraction Xcalibur Sapphire3 Gemini'
_diffrn_measurement_method     '\w scans'
_diffrn_detector_area_resol_mean     16.356
_diffrn_reflns_number     48502
_diffrn_reflns_av_R_equivalents     0.0562
_diffrn_reflns_theta_min     2.87
_diffrn_reflns_theta_max     26.37
_diffrn_reflns_theta_full     26.37
_diffrn_measured_fraction_theta_max     0.997
_diffrn_measured_fraction_theta_full     0.997
_diffrn_reflns_limit_h_min     -19
_diffrn_reflns_limit_h_max     19
_diffrn_reflns_limit_k_min     -38
_diffrn_reflns_limit_k_max     38
_diffrn_reflns_limit_l_min     -10
_diffrn_reflns_limit_l_max     10
_refine_special_details
;
Refinement of <i>F</i>^2^ against ALL reflections. The weighted <i>R</i>-factor
<i>wR</i> and goodness of fit <i>S</i> are based on <i>F</i>^2^, conventional
<i>R</i>-factors <i>R</i> are based on <i>F</i>, with <i>F</i> set to zero for
negative <i>F</i>^2^. The threshold expression of <i>F</i>^2^ >
2\s(<i>F</i>^2^) is used only for calculating <i>R</i>-factors(gt) <i>etc</i>.
and is not relevant to the choice of reflections for refinement.
<i>R</i>-factors based on <i>F</i>^2^ are statistically about twice as large
as those based on <i>F</i>, and <i>R</i>- factors based on ALL data will be
even larger.
;
_reflns_number_total     8729
_reflns_number_gt     7146
_reflns_threshold_expression     I>2\s(I)
_refine_ls_structure_factor_coef     Fsqd
_refine_ls_matrix_type     full
_refine_ls_R_factor_all     0.0628
_refine_ls_R_factor_gt     0.048
_refine_ls_wR_factor_gt     0.1015
_refine_ls_wR_factor_ref     0.1054
_refine_ls_goodness_of_fit_ref     1.008
_refine_ls_restrained_S_all     1.038
_refine_ls_number_reflns     8729
_refine_ls_number_parameters     481
_refine_ls_number_restraints     70
_refine_ls_hydrogen_treatment     constr
_refine_ls_weighting_scheme     calc
_refine_ls_weighting_details
         'calc w=1/[\s^2^(Fo^2^)+(0.0580P)^2^+0.0000P] where P=(Fo^2^+2Fc^2^)/3'
_atom_sites_solution_hydrogens     geom
_atom_sites_solution_primary     direct
_atom_sites_solution_secondary     difmap
_refine_ls_shift/su_max     0.001
_refine_ls_shift/su_mean     0
_refine_diff_density_max     0.658
_refine_diff_density_min     -0.653
_refine_ls_extinction_method     none
_refine_ls_abs_structure_details     'Flack (1983), 3819 Friedel pairs'
_refine_ls_abs_structure_Flack     0.122(19)
loop_
    _atom_type_symbol
    _atom_type_description
    _atom_type_scat_dispersion_real
    _atom_type_scat_dispersion_imag
    _atom_type_scat_source
    Fe Fe 0.3463 0.8444 'International Tables Vol C Tables 4.2.6.8 and 6.1.1.4'
    Ti Ti 0.2776 0.4457 'International Tables Vol C Tables 4.2.6.8 and 6.1.1.4'
    S S 0.1246 0.1234 'International Tables Vol C Tables 4.2.6.8 and 6.1.1.4'
    P P 0.1023 0.0942 'International Tables Vol C Tables 4.2.6.8 and 6.1.1.4'
    O O 0.0106 0.006 'International Tables Vol C Tables 4.2.6.8 and 6.1.1.4'
    C C 0.0033 0.0016 'International Tables Vol C Tables 4.2.6.8 and 6.1.1.4'
    H H 0 0 'International Tables Vol C Tables 4.2.6.8 and 6.1.1.4'
_computing_data_collection     'CrysAlis PRO (Oxford Diffraction, 2009)'
_computing_cell_refinement     'CrysAlis PRO (Oxford Diffraction, 2009)'
_computing_data_reduction     'CrysAlis PRO (Oxford Diffraction, 2009)'
_computing_structure_solution     'SHELXS97 (Sheldrick, 2008)'
_computing_structure_refinement     'SHELXL97 (Sheldrick, 2008)'
_computing_molecular_graphics     'DIAMOND (Brandenburg, 2005)'
_computing_publication_material     'WinGX (Farrugia, 1999)'
loop_
    _atom_site_type_symbol
    _atom_site_label
    _atom_site_fract_x
    _atom_site_fract_y
    _atom_site_fract_z
    _atom_site_U_iso_or_equiv
    _atom_site_adp_type
    _atom_site_calc_flag
    _atom_site_refinement_flags
    _atom_site_occupancy
    _atom_site_symmetry_multiplicity
    _atom_site_disorder_assembly
    _atom_site_disorder_group
    Fe Fe1 0.89358(4) 0.15429(2) 0.34717(8) 0.02543(17) Uani d . 1 1 . .
    Fe Fe2 0.77379(4) 0.37979(2) 1.13086(7) 0.02432(16) Uani d . 1 1 . .
    Ti Ti1 0.97367(5) 0.28801(3) 0.74545(10) 0.02154(19) Uani d . 1 1 . .
    S S1 0.75175(7) 0.22155(4) 0.81125(14) 0.0289(3) Uani d . 1 1 . .
    S S2 0.71563(7) 0.27539(4) 0.68638(14) 0.0292(3) Uani d . 1 1 . .
    S S3 0.89057(9) 0.14787(4) 0.80578(15) 0.0364(3) Uani d . 1 1 . .
    S S4 0.75252(8) 0.37627(4) 0.66252(14) 0.0343(3) Uani d . 1 1 . .
    P P1 0.85645(7) 0.19835(4) 0.68687(14) 0.0220(3) Uani d . 1 1 . .
    P P2 0.77803(7) 0.32774(4) 0.79565(13) 0.0223(3) Uani d . 1 1 . .
    O O1 0.91691(18) 0.23650(10) 0.6634(4) 0.0229(7) Uani d . 1 1 . .
    O O2 0.86968(18) 0.31296(10) 0.8211(4) 0.0253(7) Uani d . 1 1 . .
    C C1 0.8189(3) 0.18549(15) 0.4993(5) 0.0202(10) Uani d . 1 1 . .
    C C2 0.7829(3) 0.14437(16) 0.4575(6) 0.0264(11) Uani d . 1 1 . .
    H H2 0.7701 0.1209 0.5246 0.032 Uiso calc R 1 1 . .
    C C3 0.7701(3) 0.14566(17) 0.2963(6) 0.0314(12) Uani d . 1 1 . .
    H H3 0.7469 0.1227 0.2366 0.038 Uiso calc R 1 1 . .
    C C4 0.7970(3) 0.18604(17) 0.2388(6) 0.0317(12) Uani d . 1 1 . .
    H H4 0.795 0.1951 0.1346 0.038 Uiso calc R 1 1 . .
    C C5 0.8276(3) 0.21076(16) 0.3638(5) 0.0251(10) Uani d . 1 1 . .
    H H5 0.8501 0.2394 0.3581 0.03 Uiso calc R 1 1 . .
    C C6 1.0126(3) 0.1511(2) 0.4333(6) 0.0457(16) Uani d . 1 1 . .
    H H6 1.0328 0.1657 0.5222 0.055 Uiso calc R 1 1 . .
    C C7 0.9766(4) 0.1096(2) 0.4295(7) 0.0537(18) Uani d . 1 1 . .
    H H7 0.9677 0.091 0.5152 0.064 Uiso calc R 1 1 . .
    C C8 0.9554(4) 0.1001(2) 0.2729(8) 0.0519(18) Uani d . 1 1 . .
    H H8 0.9301 0.0741 0.236 0.062 Uiso calc R 1 1 . .
    C C9 0.9789(3) 0.1362(2) 0.1841(7) 0.0424(14) Uani d . 1 1 . .
    H H9 0.9724 0.1392 0.0762 0.051 Uiso calc R 1 1 . .
    C C10 1.0139(3) 0.1673(2) 0.2840(6) 0.0389(14) Uani d . 1 1 . .
    H H10 1.035 0.195 0.2543 0.047 Uiso calc R 1 1 . .
    C C11 0.7355(3) 0.33281(15) 0.9827(5) 0.0210(10) Uani d . 1 1 . .
    C C12 0.6671(3) 0.35989(16) 1.0269(5) 0.0225(11) Uani d . 1 1 . .
    H H12 0.6338 0.3768 0.9591 0.027 Uiso calc R 1 1 . .
    C C13 0.6570(3) 0.35751(16) 1.1883(6) 0.0292(12) Uani d . 1 1 . .
    H H13 0.616 0.3725 1.247 0.035 Uiso calc R 1 1 . .
    C C14 0.7193(3) 0.32859(15) 1.2473(6) 0.0306(11) Uani d . 1 1 . .
    H H14 0.7267 0.3208 1.352 0.037 Uiso calc R 1 1 . .
    C C15 0.7677(3) 0.31369(14) 1.1234(5) 0.0234(10) Uani d . 1 1 . .
    H H15 0.8139 0.2943 1.1305 0.028 Uiso calc R 1 1 . .
    C C16 0.8714(5) 0.4125(3) 1.0369(7) 0.065(2) Uani d . 1 1 . .
    H H16 0.9014 0.4044 0.9471 0.078 Uiso calc R 1 1 . .
    C C17 0.7993(5) 0.4391(2) 1.0412(8) 0.064(2) Uani d . 1 1 . .
    H H17 0.7717 0.4521 0.9562 0.077 Uiso calc R 1 1 . .
    C C18 0.7766(4) 0.44247(17) 1.1973(9) 0.0529(17) Uani d . 1 1 . .
    H H18 0.7302 0.4585 1.2357 0.063 Uiso calc R 1 1 . .
    C C19 0.8327(3) 0.41875(17) 1.2864(7) 0.0382(14) Uani d . 1 1 . .
    H H19 0.831 0.4158 1.395 0.046 Uiso calc R 1 1 . .
    C C20 0.8914(3) 0.40014(18) 1.1894(7) 0.0419(14) Uani d . 1 1 . .
    H H20 0.937 0.3822 1.2197 0.05 Uiso calc R 1 1 . .
    C C21 0.9416(3) 0.31887(18) 0.5019(6) 0.0334(13) Uani d . 1 1 . .
    H H21 0.8864 0.3159 0.4627 0.04 Uiso calc R 1 1 . .
    C C22 1.0082(3) 0.28970(18) 0.4770(5) 0.0290(12) Uani d . 1 1 . .
    H H22 1.0067 0.264 0.4164 0.035 Uiso calc R 1 1 . .
    C C23 1.0781(3) 0.30601(18) 0.5600(6) 0.0353(13) Uani d . 1 1 . .
    H H23 1.132 0.293 0.5654 0.042 Uiso calc R 1 1 . .
    C C24 1.0533(3) 0.34478(18) 0.6323(7) 0.0387(13) Uani d . 1 1 . .
    H H24 1.0874 0.3624 0.6965 0.046 Uiso calc R 1 1 . .
    C C25 0.9706(3) 0.35283(16) 0.5938(6) 0.0308(11) Uani d . 1 1 . .
    H H25 0.9388 0.3775 0.625 0.037 Uiso calc R 1 1 . .
    C C26 0.9764(3) 0.25151(18) 0.9892(6) 0.0294(11) Uani d . 1 1 . .
    H H26 0.9279 0.237 1.0258 0.035 Uiso calc R 1 1 . .
    C C27 1.0395(3) 0.23318(17) 0.8989(6) 0.0320(12) Uani d . 1 1 . .
    H H27 1.0415 0.2038 0.8643 0.038 Uiso calc R 1 1 . .
    C C28 1.0988(3) 0.26523(18) 0.8682(7) 0.0407(14) Uani d . 1 1 . .
    H H28 1.1483 0.2615 0.8094 0.049 Uiso calc R 1 1 . .
    C C29 1.0727(4) 0.3041(2) 0.9391(7) 0.0419(15) Uani d . 1 1 . .
    H H29 1.101 0.3312 0.9353 0.05 Uiso calc R 1 1 . .
    C C30 0.9975(4) 0.2955(2) 1.0165(6) 0.0381(14) Uani d . 1 1 . .
    H H30 0.9664 0.3157 1.0764 0.046 Uiso calc R 1 1 . .
    O O3 0.3263(4) 0.49316(18) 0.7990(7) 0.0938(18) Uani d D 1 1 . .
    C C31 0.2642(6) 0.4823(4) 0.6876(13) 0.131(4) Uani d D 1 1 . .
    H H31A 0.246 0.4517 0.701 0.157 Uiso calc R 1 1 . .
    H H31B 0.2147 0.5014 0.6993 0.157 Uiso calc R 1 1 . .
    C C32 0.3004(6) 0.4880(3) 0.5409(11) 0.099(3) Uani d D 1 1 . .
    H H32A 0.2579 0.4986 0.4671 0.119 Uiso calc R 1 1 . .
    H H32B 0.3232 0.4601 0.5027 0.119 Uiso calc R 1 1 . .
    C C33 0.3724(6) 0.5224(3) 0.5582(11) 0.089(3) Uani d D 1 1 . .
    H H33A 0.4251 0.5121 0.511 0.106 Uiso calc R 1 1 . .
    H H33B 0.3567 0.5508 0.5126 0.106 Uiso calc R 1 1 . .
    C C34 0.3790(4) 0.5250(2) 0.7236(10) 0.070(2) Uani d D 1 1 . .
    H H34A 0.3627 0.5546 0.7577 0.084 Uiso calc R 1 1 . .
    H H34B 0.4379 0.5202 0.7542 0.084 Uiso calc R 1 1 . .
    O O4 0.6390(4) 0.0869(2) 0.0514(8) 0.0610(15) Uiso d PD 0.705(9) 1 A 1
    C C35 0.5894(6) 0.0503(3) 0.0012(11) 0.0610(15) Uiso d PD 0.705(9) 1 A 1
    H H35A 0.6089 0.0238 0.055 0.073 Uiso calc PR 0.705(9) 1 A 1
    H H35B 0.5303 0.0552 0.0308 0.073 Uiso calc PR 0.705(9) 1 A 1
    C C36 0.5932(6) 0.0431(3) -0.1565(10) 0.0610(15) Uiso d PD 0.705(9) 1 A 1
    H H36A 0.5389 0.0495 -0.2063 0.073 Uiso calc PR 0.705(9) 1 A 1
    H H36B 0.6096 0.0127 -0.1797 0.073 Uiso calc PR 0.705(9) 1 A 1
    C C37 0.6642(6) 0.0769(3) -0.2110(11) 0.0610(15) Uiso d PD 0.705(9) 1 A 1
    H H37A 0.7067 0.0623 -0.2757 0.073 Uiso calc PR 0.705(9) 1 A 1
    H H37B 0.6394 0.1014 -0.2695 0.073 Uiso calc PR 0.705(9) 1 A 1
    C C38 0.7005(6) 0.0921(3) -0.0681(11) 0.0610(15) Uiso d PD 0.705(9) 1 A 1
    H H38A 0.7512 0.0749 -0.0434 0.073 Uiso calc PR 0.705(9) 1 A 1
    H H38B 0.7167 0.1231 -0.0773 0.073 Uiso calc PR 0.705(9) 1 A 1
    O O4F 0.6213(13) 0.0919(8) -0.004(2) 0.102(5) Uiso d PD 0.295(9) 1 A 2
    C C35F 0.7051(15) 0.0729(11) -0.013(3) 0.102(5) Uiso d PD 0.295(9) 1 A 2
    H H35C 0.7475 0.0944 0.0208 0.122 Uiso calc PR 0.295(9) 1 A 2
    H H35D 0.7088 0.0471 0.0554 0.122 Uiso calc PR 0.295(9) 1 A 2
    C C36F 0.7205(14) 0.0603(10) -0.168(3) 0.102(5) Uiso d PD 0.295(9) 1 A 2
    H H36C 0.7396 0.0297 -0.1733 0.122 Uiso calc PR 0.295(9) 1 A 2
    H H36D 0.7638 0.0792 -0.2149 0.122 Uiso calc PR 0.295(9) 1 A 2
    C C37F 0.6340(17) 0.0660(10) -0.254(3) 0.102(5) Uiso d PD 0.295(9) 1 A 2
    H H37C 0.6407 0.0722 -0.3651 0.122 Uiso calc PR 0.295(9) 1 A 2
    H H37D 0.5959 0.0409 -0.239 0.122 Uiso calc PR 0.295(9) 1 A 2
    C C38F 0.6097(16) 0.1042(8) -0.166(3) 0.102(5) Uiso d PD 0.295(9) 1 A 2
    H H38C 0.5505 0.1119 -0.1859 0.122 Uiso calc PR 0.295(9) 1 A 2
    H H38D 0.6454 0.1294 -0.1923 0.122 Uiso calc PR 0.295(9) 1 A 2
    O O5 0.5387(8) 0.4669(4) 0.1620(15) 0.089(2) Uiso d PD 0.5 1 B -3
    C C39 0.4455(10) 0.4703(5) 0.153(3) 0.089(2) Uiso d PD 0.5 1 B -3
    H H39A 0.4272 0.4605 0.0497 0.106 Uiso calc PR 0.5 1 B -3
    H H39B 0.4205 0.4504 0.2294 0.106 Uiso calc PR 0.5 1 B -3
    C C40 0.4158(10) 0.5113(6) 0.178(2) 0.089(2) Uiso d PD 0.5 1 B -3
    H H40A 0.4056 0.5165 0.2882 0.106 Uiso calc PR 0.5 1 B -3
    H H40B 0.3633 0.5164 0.1201 0.106 Uiso calc PR 0.5 1 B -3
    C C41 0.4877(11) 0.5410(5) 0.116(2) 0.089(2) Uiso d PD 0.5 1 B -3
    H H41A 0.4793 0.5482 0.0067 0.106 Uiso calc PR 0.5 1 B -3
    H H41B 0.4912 0.5684 0.1762 0.106 Uiso calc PR 0.5 1 B -3
    C C42 0.5630(10) 0.5145(5) 0.138(3) 0.089(2) Uiso d PD 0.5 1 B -3
    H H42A 0.5946 0.5252 0.2282 0.106 Uiso calc PR 0.5 1 B -3
    H H42B 0.5995 0.5171 0.0465 0.106 Uiso calc PR 0.5 1 B -3
    O O6 -0.0552(12) 0.4762(6) 0.644(2) 0.157(4) Uiso d PD 0.5 1 C -3
    C C43 0.0176(16) 0.4671(7) 0.552(3) 0.157(4) Uiso d PD 0.5 1 C -3
    H H43A 0.0571 0.4481 0.6086 0.189 Uiso calc PR 0.5 1 C -3
    H H43B 0.0014 0.4524 0.4553 0.189 Uiso calc PR 0.5 1 C -3
    C C44 0.0543(15) 0.5080(8) 0.522(3) 0.157(4) Uiso d PD 0.5 1 C -3
    H H44A 0.0373 0.5191 0.4196 0.189 Uiso calc PR 0.5 1 C -3
    H H44B 0.1162 0.5063 0.526 0.189 Uiso calc PR 0.5 1 C -3
    C C45 0.0172(17) 0.5393(8) 0.662(3) 0.157(4) Uiso d PD 0.5 1 C -3
    H H45A 0.0301 0.529 0.7666 0.189 Uiso calc PR 0.5 1 C -3
    H H45B 0.0291 0.5708 0.6494 0.189 Uiso calc PR 0.5 1 C -3
    C C46 -0.0613(15) 0.5260(7) 0.605(3) 0.157(4) Uiso d PD 0.5 1 C -3
    H H46A -0.0667 0.5312 0.4932 0.189 Uiso calc PR 0.5 1 C -3
    H H46B -0.1081 0.5403 0.6598 0.189 Uiso calc PR 0.5 1 C -3
loop_
    _atom_site_aniso_label
    _atom_site_aniso_U_11
    _atom_site_aniso_U_22
    _atom_site_aniso_U_33
    _atom_site_aniso_U_12
    _atom_site_aniso_U_13
    _atom_site_aniso_U_23
    Fe1 0.0156(3) 0.0363(4) 0.0244(4) 0.0052(3) 0.0003(3) -0.0048(3)
    Fe2 0.0227(3) 0.0285(4) 0.0218(3) -0.0078(3) -0.0005(3) -0.0025(3)
    Ti1 0.0148(4) 0.0256(5) 0.0242(4) 0.0017(4) -0.0026(3) -0.0011(4)
    S1 0.0255(6) 0.0369(7) 0.0242(6) -0.0033(5) 0.0080(5) -0.0049(5)
    S2 0.0203(6) 0.0412(7) 0.0260(6) 0.0064(6) -0.0052(5) -0.0105(6)
    S3 0.0434(7) 0.0328(7) 0.0329(7) -0.0007(7) -0.0072(6) 0.0094(6)
    S4 0.0353(7) 0.0406(7) 0.0269(7) 0.0121(6) 0.0020(5) 0.0058(6)
    P1 0.0211(6) 0.0245(6) 0.0205(6) 0.0000(5) 0.0014(5) 0.0002(5)
    P2 0.0189(6) 0.0297(6) 0.0185(6) 0.0058(5) -0.0007(5) -0.0018(5)
    O1 0.0191(16) 0.0245(17) 0.0250(17) 0.0011(13) -0.0011(13) -0.0006(14)
    O2 0.0214(16) 0.0286(18) 0.0258(18) 0.0040(14) 0.0031(14) -0.0011(14)
    C1 0.014(2) 0.024(3) 0.023(2) 0.006(2) -0.0012(18) -0.005(2)
    C2 0.012(2) 0.031(3) 0.036(3) 0.000(2) 0.005(2) -0.008(2)
    C3 0.016(2) 0.039(3) 0.039(3) 0.000(2) 0.002(2) -0.019(2)
    C4 0.023(3) 0.049(3) 0.023(3) 0.009(2) 0.003(2) -0.007(2)
    C5 0.019(2) 0.031(3) 0.025(3) 0.004(2) -0.001(2) -0.003(2)
    C6 0.020(3) 0.083(5) 0.034(3) 0.015(3) -0.003(2) -0.005(3)
    C7 0.041(4) 0.075(5) 0.044(4) 0.034(4) 0.010(3) 0.013(3)
    C8 0.035(3) 0.044(4) 0.077(5) 0.014(3) 0.015(3) -0.018(3)
    C9 0.021(3) 0.070(4) 0.036(3) 0.015(3) 0.009(2) -0.007(3)
    C10 0.011(2) 0.068(4) 0.038(3) 0.004(2) 0.005(2) -0.003(3)
    C11 0.014(2) 0.026(3) 0.022(2) -0.002(2) -0.0021(18) -0.0040(19)
    C12 0.012(2) 0.030(3) 0.025(3) 0.001(2) -0.0022(18) -0.005(2)
    C13 0.024(2) 0.032(3) 0.032(3) -0.011(2) 0.006(2) -0.004(2)
    C14 0.040(3) 0.030(3) 0.022(2) -0.015(2) -0.002(2) -0.003(2)
    C15 0.022(2) 0.027(2) 0.021(2) -0.004(2) -0.009(2) 0.0052(19)
    C16 0.079(6) 0.080(5) 0.035(4) -0.060(5) 0.015(3) -0.014(3)
    C17 0.090(6) 0.048(4) 0.055(5) -0.048(4) -0.035(4) 0.023(3)
    C18 0.044(3) 0.025(3) 0.089(5) -0.011(3) -0.003(4) -0.012(3)
    C19 0.044(3) 0.039(3) 0.032(3) -0.021(3) 0.002(3) -0.005(3)
    C20 0.026(3) 0.046(3) 0.054(4) -0.017(3) -0.004(3) -0.009(3)
    C21 0.029(3) 0.037(3) 0.034(3) 0.001(3) 0.002(2) 0.013(3)
    C22 0.030(3) 0.035(3) 0.023(3) -0.002(2) 0.005(2) -0.001(2)
    C23 0.020(3) 0.042(3) 0.044(3) -0.002(2) 0.009(2) 0.003(3)
    C24 0.040(3) 0.030(3) 0.046(3) -0.008(3) 0.005(3) 0.005(3)
    C25 0.025(3) 0.027(3) 0.041(3) 0.000(2) 0.007(2) 0.007(2)
    C26 0.021(2) 0.040(3) 0.026(3) 0.002(2) -0.007(2) 0.009(2)
    C27 0.027(3) 0.036(3) 0.033(3) 0.013(2) -0.011(2) 0.001(2)
    C28 0.020(3) 0.055(4) 0.047(3) 0.002(3) -0.014(3) 0.006(3)
    C29 0.037(3) 0.038(3) 0.050(4) -0.007(3) -0.020(3) 0.006(3)
    C30 0.039(3) 0.057(4) 0.018(3) 0.011(3) -0.017(2) -0.012(2)
    O3 0.098(4) 0.078(4) 0.106(5) -0.009(4) 0.014(4) -0.012(4)
    C31 0.089(7) 0.164(11) 0.140(10) -0.040(8) -0.036(8) 0.005(9)
    C32 0.090(7) 0.120(9) 0.089(7) -0.034(7) -0.016(5) -0.003(6)
    C33 0.094(7) 0.063(6) 0.109(8) -0.004(5) 0.014(6) -0.010(5)
    C34 0.050(4) 0.045(4) 0.116(7) 0.001(3) 0.005(4) -0.008(4)
_geom_special_details
;
All s.u.'s (except the s.u. in the dihedral angle between two l.s. planes) are
estimated using the full covariance matrix. The cell s.u.'s are taken into
account individually in the estimation of s.u.'s in distances, angles and
torsion angles; correlations between s.u.'s in cell parameters are only used
when they are defined by crystal symmetry. An approximate (isotropic)
treatment of cell s.u.'s is used for estimating s.u.'s involving l.s. planes.
;
loop_
    _geom_bond_atom_site_label_1
    _geom_bond_atom_site_label_2
    _geom_bond_site_symmetry_2
    _geom_bond_distance
    _geom_bond_publ_flag
    Fe1 C1 . 2.024(4) ?
    Fe1 C5 . 2.034(5) ?
    Fe1 C2 . 2.035(5) ?
    Fe1 C7 . 2.038(6) ?
    Fe1 C10 . 2.039(5) ?
    Fe1 C3 . 2.039(5) ?
    Fe1 C8 . 2.040(6) ?
    Fe1 C9 . 2.045(5) ?
    Fe1 C6 . 2.047(5) ?
    Fe1 C4 . 2.054(5) ?
    Fe2 C18 . 2.010(5) ?
    Fe2 C17 . 2.024(6) ?
    Fe2 C12 . 2.024(4) ?
    Fe2 C16 . 2.029(6) ?
    Fe2 C11 . 2.029(4) ?
    Fe2 C15 . 2.032(4) ?
    Fe2 C19 . 2.037(5) ?
    Fe2 C20 . 2.045(5) ?
    Fe2 C13 . 2.049(5) ?
    Fe2 C14 . 2.063(5) ?
    Ti1 O2 . 1.945(3) ?
    Ti1 O1 . 1.958(3) ?
    Ti1 C29 . 2.365(5) ?
    Ti1 C28 . 2.372(5) ?
    Ti1 C24 . 2.372(5) ?
    Ti1 C21 . 2.379(5) ?
    Ti1 C23 . 2.388(5) ?
    Ti1 C25 . 2.389(5) ?
    Ti1 C27 . 2.392(5) ?
    Ti1 C26 . 2.400(5) ?
    Ti1 C30 . 2.401(5) ?
    Ti1 C22 . 2.402(5) ?
    S1 S2 . 2.0607(18) ?
    S1 P1 . 2.1164(16) ?
    S2 P2 . 2.1170(17) ?
    S3 P1 . 1.9418(17) ?
    S4 P2 . 1.9312(17) ?
    P1 O1 . 1.532(3) ?
    P1 C1 . 1.784(5) ?
    P2 O2 . 1.549(3) ?
    P2 C11 . 1.772(5) ?
    C1 C5 . 1.419(7) ?
    C1 C2 . 1.434(7) ?
    C2 C3 . 1.419(7) ?
    C2 H2 . 0.95 ?
    C3 C4 . 1.404(7) ?
    C3 H3 . 0.95 ?
    C4 C5 . 1.414(7) ?
    C4 H4 . 0.95 ?
    C5 H5 . 0.95 ?
    C6 C10 . 1.392(8) ?
    C6 C7 . 1.398(9) ?
    C6 H6 . 0.95 ?
    C7 C8 . 1.435(9) ?
    C7 H7 . 0.95 ?
    C8 C9 . 1.403(8) ?
    C8 H8 . 0.95 ?
    C9 C10 . 1.407(8) ?
    C9 H9 . 0.95 ?
    C10 H10 . 0.95 ?
    C11 C12 . 1.426(6) ?
    C11 C15 . 1.453(6) ?
    C12 C13 . 1.416(7) ?
    C12 H12 . 0.95 ?
    C13 C14 . 1.430(7) ?
    C13 H13 . 0.95 ?
    C14 C15 . 1.404(7) ?
    C14 H14 . 0.95 ?
    C15 H15 . 0.95 ?
    C16 C17 . 1.413(10) ?
    C16 C20 . 1.418(9) ?
    C16 H16 . 0.95 ?
    C17 C18 . 1.410(10) ?
    C17 H17 . 0.95 ?
    C18 C19 . 1.391(8) ?
    C18 H18 . 0.95 ?
    C19 C20 . 1.386(8) ?
    C19 H19 . 0.95 ?
    C20 H20 . 0.95 ?
    C21 C25 . 1.394(7) ?
    C21 C22 . 1.407(7) ?
    C21 H21 . 0.95 ?
    C22 C23 . 1.422(7) ?
    C22 H22 . 0.95 ?
    C23 C24 . 1.404(8) ?
    C23 H23 . 0.95 ?
    C24 C25 . 1.386(7) ?
    C24 H24 . 0.95 ?
    C25 H25 . 0.95 ?
    C26 C27 . 1.396(7) ?
    C26 C30 . 1.412(8) ?
    C26 H26 . 0.95 ?
    C27 C28 . 1.392(7) ?
    C27 H27 . 0.95 ?
    C28 C29 . 1.405(8) ?
    C28 H28 . 0.95 ?
    C29 C30 . 1.402(8) ?
    C29 H29 . 0.95 ?
    C30 H30 . 0.95 ?
    O3 C31 . 1.427(9) ?
    O3 C34 . 1.449(8) ?
    C31 C32 . 1.414(10) ?
    C31 H31A . 0.99 ?
    C31 H31B . 0.99 ?
    C32 C33 . 1.567(10) ?
    C32 H32A . 0.99 ?
    C32 H32B . 0.99 ?
    C33 C34 . 1.447(10) ?
    C33 H33A . 0.99 ?
    C33 H33B . 0.99 ?
    C34 H34A . 0.99 ?
    C34 H34B . 0.99 ?
    O4 C38 . 1.440(10) ?
    O4 C35 . 1.444(10) ?
    C35 C36 . 1.391(11) ?
    C35 H35A . 0.99 ?
    C35 H35B . 0.99 ?
    C36 C37 . 1.609(11) ?
    C36 H36A . 0.99 ?
    C36 H36B . 0.99 ?
    C37 C38 . 1.449(11) ?
    C37 H37A . 0.99 ?
    C37 H37B . 0.99 ?
    C38 H38A . 0.99 ?
    C38 H38B . 0.99 ?
    O4F C35F . 1.464(13) ?
    O4F C38F . 1.469(12) ?
    C35F C36F . 1.428(14) ?
    C35F H35C . 0.99 ?
    C35F H35D . 0.99 ?
    C36F C37F . 1.582(14) ?
    C36F H36C . 0.99 ?
    C36F H36D . 0.99 ?
    C37F C38F . 1.458(14) ?
    C37F H37C . 0.99 ?
    C37F H37D . 0.99 ?
    C38F H38C . 0.99 ?
    C38F H38D . 0.99 ?
    O5 C39 . 1.496(14) ?
    O5 C42 . 1.527(14) ?
    C39 C40 . 1.362(14) ?
    C39 H39A . 0.99 ?
    C39 H39B . 0.99 ?
    C40 C41 . 1.560(15) ?
    C40 H40A . 0.99 ?
    C40 H40B . 0.99 ?
    C41 C42 . 1.464(15) ?
    C41 H41A . 0.99 ?
    C41 H41B . 0.99 ?
    C42 H42A . 0.99 ?
    C42 H42B . 0.99 ?
    O6 C43 . 1.439(16) ?
    O6 C46 . 1.571(16) ?
    C43 C44 . 1.412(17) ?
    C43 H43A . 0.99 ?
    C43 H43B . 0.99 ?
    C44 C45 . 1.661(17) ?
    C44 H44A . 0.99 ?
    C44 H44B . 0.99 ?
    C45 C46 . 1.407(17) ?
    C45 H45A . 0.99 ?
    C45 H45B . 0.99 ?
    C46 H46A . 0.99 ?
    C46 H46B . 0.99 ?
loop_
    _geom_angle_atom_site_label_1
    _geom_angle_atom_site_label_2
    _geom_angle_atom_site_label_3
    _geom_angle_site_symmetry_1
    _geom_angle_site_symmetry_3
    _geom_angle
    _geom_angle_publ_flag
    C1 Fe1 C5 . . 40.92(19) ?
    C1 Fe1 C2 . . 41.38(18) ?
    C5 Fe1 C2 . . 69.12(19) ?
    C1 Fe1 C7 . . 118.2(2) ?
    C5 Fe1 C7 . . 152.3(2) ?
    C2 Fe1 C7 . . 107.4(2) ?
    C1 Fe1 C10 . . 129.7(2) ?
    C5 Fe1 C10 . . 109.9(2) ?
    C2 Fe1 C10 . . 167.3(2) ?
    C7 Fe1 C10 . . 67.3(3) ?
    C1 Fe1 C3 . . 68.49(18) ?
    C5 Fe1 C3 . . 67.97(19) ?
    C2 Fe1 C3 . . 40.8(2) ?
    C7 Fe1 C3 . . 128.2(3) ?
    C10 Fe1 C3 . . 151.5(2) ?
    C1 Fe1 C8 . . 151.5(2) ?
    C5 Fe1 C8 . . 165.6(2) ?
    C2 Fe1 C8 . . 116.6(2) ?
    C7 Fe1 C8 . . 41.2(3) ?
    C10 Fe1 C8 . . 67.6(3) ?
    C3 Fe1 C8 . . 107.1(2) ?
    C1 Fe1 C9 . . 167.4(2) ?
    C5 Fe1 C9 . . 128.8(2) ?
    C2 Fe1 C9 . . 150.0(2) ?
    C7 Fe1 C9 . . 68.1(2) ?
    C10 Fe1 C9 . . 40.3(2) ?
    C3 Fe1 C9 . . 117.3(2) ?
    C8 Fe1 C9 . . 40.2(2) ?
    C1 Fe1 C6 . . 109.3(2) ?
    C5 Fe1 C6 . . 119.8(2) ?
    C2 Fe1 C6 . . 128.9(2) ?
    C7 Fe1 C6 . . 40.0(3) ?
    C10 Fe1 C6 . . 39.8(2) ?
    C3 Fe1 C6 . . 166.5(3) ?
    C8 Fe1 C6 . . 68.1(3) ?
    C9 Fe1 C6 . . 67.8(2) ?
    C1 Fe1 C4 . . 68.50(19) ?
    C5 Fe1 C4 . . 40.47(18) ?
    C2 Fe1 C4 . . 68.6(2) ?
    C7 Fe1 C4 . . 165.8(3) ?
    C10 Fe1 C4 . . 119.4(2) ?
    C3 Fe1 C4 . . 40.1(2) ?
    C8 Fe1 C4 . . 127.2(2) ?
    C9 Fe1 C4 . . 108.1(2) ?
    C6 Fe1 C4 . . 152.7(3) ?
    C18 Fe2 C17 . . 40.9(3) ?
    C18 Fe2 C12 . . 115.9(2) ?
    C17 Fe2 C12 . . 105.6(2) ?
    C18 Fe2 C16 . . 67.9(3) ?
    C17 Fe2 C16 . . 40.8(3) ?
    C12 Fe2 C16 . . 128.1(2) ?
    C18 Fe2 C11 . . 150.5(2) ?
    C17 Fe2 C11 . . 117.1(2) ?
    C12 Fe2 C11 . . 41.20(18) ?
    C16 Fe2 C11 . . 109.1(2) ?
    C18 Fe2 C15 . . 165.0(3) ?
    C17 Fe2 C15 . . 153.7(3) ?
    C12 Fe2 C15 . . 69.16(19) ?
    C16 Fe2 C15 . . 121.2(3) ?
    C11 Fe2 C15 . . 41.91(18) ?
    C18 Fe2 C19 . . 40.2(2) ?
    C17 Fe2 C19 . . 68.6(2) ?
    C12 Fe2 C19 . . 149.7(2) ?
    C16 Fe2 C19 . . 67.8(2) ?
    C11 Fe2 C19 . . 168.2(2) ?
    C15 Fe2 C19 . . 129.0(2) ?
    C18 Fe2 C20 . . 67.4(3) ?
    C17 Fe2 C20 . . 68.7(3) ?
    C12 Fe2 C20 . . 167.8(2) ?
    C16 Fe2 C20 . . 40.7(3) ?
    C11 Fe2 C20 . . 130.7(2) ?
    C15 Fe2 C20 . . 110.9(2) ?
    C19 Fe2 C20 . . 39.7(2) ?
    C18 Fe2 C13 . . 105.7(2) ?
    C17 Fe2 C13 . . 125.3(3) ?
    C12 Fe2 C13 . . 40.68(19) ?
    C16 Fe2 C13 . . 164.6(3) ?
    C11 Fe2 C13 . . 69.11(19) ?
    C15 Fe2 C13 . . 68.3(2) ?
    C19 Fe2 C13 . . 117.0(2) ?
    C20 Fe2 C13 . . 151.4(2) ?
    C18 Fe2 C14 . . 126.7(3) ?
    C17 Fe2 C14 . . 163.9(3) ?
    C12 Fe2 C14 . . 68.6(2) ?
    C16 Fe2 C14 . . 154.2(3) ?
    C11 Fe2 C14 . . 69.13(18) ?
    C15 Fe2 C14 . . 40.08(18) ?
    C19 Fe2 C14 . . 108.4(2) ?
    C20 Fe2 C14 . . 119.9(2) ?
    C13 Fe2 C14 . . 40.7(2) ?
    O2 Ti1 O1 . . 92.65(13) ?
    O2 Ti1 C29 . . 104.37(18) ?
    O1 Ti1 C29 . . 137.61(17) ?
    O2 Ti1 C28 . . 133.11(18) ?
    O1 Ti1 C28 . . 108.47(17) ?
    C29 Ti1 C28 . . 34.52(19) ?
    O2 Ti1 C24 . . 108.04(17) ?
    O1 Ti1 C24 . . 133.64(18) ?
    C29 Ti1 C24 . . 77.5(2) ?
    C28 Ti1 C24 . . 87.2(2) ?
    O2 Ti1 C21 . . 87.78(16) ?
    O1 Ti1 C21 . . 84.05(17) ?
    C29 Ti1 C21 . . 134.2(2) ?
    C28 Ti1 C21 . . 134.48(19) ?
    C24 Ti1 C21 . . 56.81(19) ?
    O2 Ti1 C23 . . 137.34(17) ?
    O1 Ti1 C23 . . 105.30(17) ?
    C29 Ti1 C23 . . 88.1(2) ?
    C28 Ti1 C23 . . 77.5(2) ?
    C24 Ti1 C23 . . 34.30(18) ?
    C21 Ti1 C23 . . 56.99(18) ?
    O2 Ti1 C25 . . 80.88(15) ?
    O1 Ti1 C25 . . 117.48(16) ?
    C29 Ti1 C25 . . 103.6(2) ?
    C28 Ti1 C25 . . 120.79(19) ?
    C24 Ti1 C25 . . 33.85(17) ?
    C21 Ti1 C25 . . 34.00(18) ?
    C23 Ti1 C25 . . 56.47(18) ?
    O2 Ti1 C27 . . 117.61(16) ?
    O1 Ti1 C27 . . 80.76(16) ?
    C29 Ti1 C27 . . 56.91(19) ?
    C28 Ti1 C27 . . 33.97(17) ?
    C24 Ti1 C27 . . 120.86(19) ?
    C21 Ti1 C27 . . 150.79(19) ?
    C23 Ti1 C27 . . 103.50(19) ?
    C25 Ti1 C27 . . 154.67(17) ?
    O2 Ti1 C26 . . 84.27(16) ?
    O1 Ti1 C26 . . 87.39(16) ?
    C29 Ti1 C26 . . 56.93(19) ?
    C28 Ti1 C26 . . 56.53(19) ?
    C24 Ti1 C26 . . 134.4(2) ?
    C21 Ti1 C26 . . 168.03(18) ?
    C23 Ti1 C26 . . 133.89(19) ?
    C25 Ti1 C26 . . 151.40(19) ?
    C27 Ti1 C26 . . 33.87(17) ?
    O2 Ti1 C30 . . 76.41(17) ?
    O1 Ti1 C30 . . 120.65(18) ?
    C29 Ti1 C30 . . 34.20(19) ?
    C28 Ti1 C30 . . 56.7(2) ?
    C24 Ti1 C30 . . 104.6(2) ?
    C21 Ti1 C30 . . 150.7(2) ?
    C23 Ti1 C30 . . 122.1(2) ?
    C25 Ti1 C30 . . 117.8(2) ?
    C27 Ti1 C30 . . 56.55(19) ?
    C26 Ti1 C30 . . 34.21(19) ?
    O2 Ti1 C22 . . 121.15(16) ?
    O1 Ti1 C22 . . 76.61(16) ?
    C29 Ti1 C22 . . 122.40(19) ?
    C28 Ti1 C22 . . 104.56(19) ?
    C24 Ti1 C22 . . 57.10(19) ?
    C21 Ti1 C22 . . 34.23(17) ?
    C23 Ti1 C22 . . 34.54(17) ?
    C25 Ti1 C22 . . 56.56(18) ?
    C27 Ti1 C22 . . 117.25(18) ?
    C26 Ti1 C22 . . 150.02(19) ?
    C30 Ti1 C22 . . 156.58(19) ?
    S2 S1 P1 . . 102.78(7) ?
    S1 S2 P2 . . 103.87(7) ?
    O1 P1 C1 . . 105.0(2) ?
    O1 P1 S3 . . 120.29(14) ?
    C1 P1 S3 . . 113.95(17) ?
    O1 P1 S1 . . 108.03(13) ?
    C1 P1 S1 . . 106.09(15) ?
    S3 P1 S1 . . 102.57(8) ?
    O2 P2 C11 . . 104.86(19) ?
    O2 P2 S4 . . 120.75(14) ?
    C11 P2 S4 . . 113.77(17) ?
    O2 P2 S2 . . 106.70(13) ?
    C11 P2 S2 . . 107.42(16) ?
    S4 P2 S2 . . 102.50(7) ?
    P1 O1 Ti1 . . 149.4(2) ?
    P2 O2 Ti1 . . 151.0(2) ?
    C5 C1 C2 . . 108.0(4) ?
    C5 C1 P1 . . 127.4(4) ?
    C2 C1 P1 . . 124.2(4) ?
    C5 C1 Fe1 . . 69.9(3) ?
    C2 C1 Fe1 . . 69.7(3) ?
    P1 C1 Fe1 . . 120.4(2) ?
    C3 C2 C1 . . 106.5(4) ?
    C3 C2 Fe1 . . 69.8(3) ?
    C1 C2 Fe1 . . 68.9(3) ?
    C3 C2 H2 . . 126.7 ?
    C1 C2 H2 . . 126.7 ?
    Fe1 C2 H2 . . 126.2 ?
    C4 C3 C2 . . 109.5(4) ?
    C4 C3 Fe1 . . 70.5(3) ?
    C2 C3 Fe1 . . 69.5(3) ?
    C4 C3 H3 . . 125.3 ?
    C2 C3 H3 . . 125.3 ?
    Fe1 C3 H3 . . 126.3 ?
    C3 C4 C5 . . 107.8(4) ?
    C3 C4 Fe1 . . 69.4(3) ?
    C5 C4 Fe1 . . 69.0(3) ?
    C3 C4 H4 . . 126.1 ?
    C5 C4 H4 . . 126.1 ?
    Fe1 C4 H4 . . 127.1 ?
    C4 C5 C1 . . 108.2(4) ?
    C4 C5 Fe1 . . 70.5(3) ?
    C1 C5 Fe1 . . 69.1(3) ?
    C4 C5 H5 . . 125.9 ?
    C1 C5 H5 . . 125.9 ?
    Fe1 C5 H5 . . 126 ?
    C10 C6 C7 . . 108.0(6) ?
    C10 C6 Fe1 . . 69.8(3) ?
    C7 C6 Fe1 . . 69.6(3) ?
    C10 C6 H6 . . 126 ?
    C7 C6 H6 . . 126 ?
    Fe1 C6 H6 . . 126.2 ?
    C6 C7 C8 . . 107.8(6) ?
    C6 C7 Fe1 . . 70.3(3) ?
    C8 C7 Fe1 . . 69.5(3) ?
    C6 C7 H7 . . 126.1 ?
    C8 C7 H7 . . 126.1 ?
    Fe1 C7 H7 . . 125.7 ?
    C9 C8 C7 . . 107.4(6) ?
    C9 C8 Fe1 . . 70.1(3) ?
    C7 C8 Fe1 . . 69.3(3) ?
    C9 C8 H8 . . 126.3 ?
    C7 C8 H8 . . 126.3 ?
    Fe1 C8 H8 . . 125.9 ?
    C8 C9 C10 . . 107.6(5) ?
    C8 C9 Fe1 . . 69.7(3) ?
    C10 C9 Fe1 . . 69.6(3) ?
    C8 C9 H9 . . 126.2 ?
    C10 C9 H9 . . 126.2 ?
    Fe1 C9 H9 . . 126 ?
    C6 C10 C9 . . 109.2(6) ?
    C6 C10 Fe1 . . 70.4(3) ?
    C9 C10 Fe1 . . 70.1(3) ?
    C6 C10 H10 . . 125.4 ?
    C9 C10 H10 . . 125.4 ?
    Fe1 C10 H10 . . 125.7 ?
    C12 C11 C15 . . 106.2(4) ?
    C12 C11 P2 . . 126.4(4) ?
    C15 C11 P2 . . 127.2(3) ?
    C12 C11 Fe2 . . 69.2(3) ?
    C15 C11 Fe2 . . 69.2(2) ?
    P2 C11 Fe2 . . 122.1(2) ?
    C13 C12 C11 . . 109.0(4) ?
    C13 C12 Fe2 . . 70.6(3) ?
    C11 C12 Fe2 . . 69.6(2) ?
    C13 C12 H12 . . 125.5 ?
    C11 C12 H12 . . 125.5 ?
    Fe2 C12 H12 . . 125.8 ?
    C12 C13 C14 . . 108.0(4) ?
    C12 C13 Fe2 . . 68.7(3) ?
    C14 C13 Fe2 . . 70.2(3) ?
    C12 C13 H13 . . 126 ?
    C14 C13 H13 . . 126 ?
    Fe2 C13 H13 . . 126.7 ?
    C15 C14 C13 . . 108.0(4) ?
    C15 C14 Fe2 . . 68.8(3) ?
    C13 C14 Fe2 . . 69.1(3) ?
    C15 C14 H14 . . 126 ?
    C13 C14 H14 . . 126 ?
    Fe2 C14 H14 . . 127.7 ?
    C14 C15 C11 . . 108.7(4) ?
    C14 C15 Fe2 . . 71.1(3) ?
    C11 C15 Fe2 . . 68.9(3) ?
    C14 C15 H15 . . 125.6 ?
    C11 C15 H15 . . 125.6 ?
    Fe2 C15 H15 . . 125.9 ?
    C17 C16 C20 . . 108.3(6) ?
    C17 C16 Fe2 . . 69.4(4) ?
    C20 C16 Fe2 . . 70.3(3) ?
    C17 C16 H16 . . 125.9 ?
    C20 C16 H16 . . 125.9 ?
    Fe2 C16 H16 . . 126.1 ?
    C18 C17 C16 . . 106.1(6) ?
    C18 C17 Fe2 . . 69.0(3) ?
    C16 C17 Fe2 . . 69.8(4) ?
    C18 C17 H17 . . 127 ?
    C16 C17 H17 . . 127 ?
    Fe2 C17 H17 . . 125.8 ?
    C19 C18 C17 . . 109.5(6) ?
    C19 C18 Fe2 . . 71.0(3) ?
    C17 C18 Fe2 . . 70.1(4) ?
    C19 C18 H18 . . 125.2 ?
    C17 C18 H18 . . 125.2 ?
    Fe2 C18 H18 . . 125.3 ?
    C20 C19 C18 . . 108.2(5) ?
    C20 C19 Fe2 . . 70.5(3) ?
    C18 C19 Fe2 . . 68.8(3) ?
    C20 C19 H19 . . 125.9 ?
    C18 C19 H19 . . 125.9 ?
    Fe2 C19 H19 . . 126.3 ?
    C19 C20 C16 . . 107.9(6) ?
    C19 C20 Fe2 . . 69.8(3) ?
    C16 C20 Fe2 . . 69.0(3) ?
    C19 C20 H20 . . 126 ?
    C16 C20 H20 . . 126 ?
    Fe2 C20 H20 . . 126.7 ?
    C25 C21 C22 . . 108.3(5) ?
    C25 C21 Ti1 . . 73.4(3) ?
    C22 C21 Ti1 . . 73.8(3) ?
    C25 C21 H21 . . 125.9 ?
    C22 C21 H21 . . 125.9 ?
    Ti1 C21 H21 . . 118.8 ?
    C21 C22 C23 . . 107.0(5) ?
    C21 C22 Ti1 . . 72.0(3) ?
    C23 C22 Ti1 . . 72.2(3) ?
    C21 C22 H22 . . 126.5 ?
    C23 C22 H22 . . 126.5 ?
    Ti1 C22 H22 . . 121.1 ?
    C24 C23 C22 . . 107.7(5) ?
    C24 C23 Ti1 . . 72.3(3) ?
    C22 C23 Ti1 . . 73.3(3) ?
    C24 C23 H23 . . 126.1 ?
    C22 C23 H23 . . 126.1 ?
    Ti1 C23 H23 . . 120.2 ?
    C25 C24 C23 . . 108.2(5) ?
    C25 C24 Ti1 . . 73.7(3) ?
    C23 C24 Ti1 . . 73.4(3) ?
    C25 C24 H24 . . 125.9 ?
    C23 C24 H24 . . 125.9 ?
    Ti1 C24 H24 . . 118.8 ?
    C24 C25 C21 . . 108.8(5) ?
    C24 C25 Ti1 . . 72.4(3) ?
    C21 C25 Ti1 . . 72.6(3) ?
    C24 C25 H25 . . 125.6 ?
    C21 C25 H25 . . 125.6 ?
    Ti1 C25 H25 . . 121.1 ?
    C27 C26 C30 . . 107.9(5) ?
    C27 C26 Ti1 . . 72.8(3) ?
    C30 C26 Ti1 . . 72.9(3) ?
    C27 C26 H26 . . 126 ?
    C30 C26 H26 . . 126 ?
    Ti1 C26 H26 . . 120.1 ?
    C28 C27 C26 . . 108.3(5) ?
    C28 C27 Ti1 . . 72.2(3) ?
    C26 C27 Ti1 . . 73.4(3) ?
    C28 C27 H27 . . 125.8 ?
    C26 C27 H27 . . 125.8 ?
    Ti1 C27 H27 . . 120.3 ?
    C27 C28 C29 . . 108.3(5) ?
    C27 C28 Ti1 . . 73.8(3) ?
    C29 C28 Ti1 . . 72.5(3) ?
    C27 C28 H28 . . 125.9 ?
    C29 C28 H28 . . 125.9 ?
    Ti1 C28 H28 . . 119.7 ?
    C30 C29 C28 . . 107.8(5) ?
    C30 C29 Ti1 . . 74.3(3) ?
    C28 C29 Ti1 . . 73.0(3) ?
    C30 C29 H29 . . 126.1 ?
    C28 C29 H29 . . 126.1 ?
    Ti1 C29 H29 . . 118.5 ?
    C29 C30 C26 . . 107.6(5) ?
    C29 C30 Ti1 . . 71.5(3) ?
    C26 C30 Ti1 . . 72.8(3) ?
    C29 C30 H30 . . 126.2 ?
    C26 C30 H30 . . 126.2 ?
    Ti1 C30 H30 . . 121.3 ?
    C31 O3 C34 . . 104.7(6) ?
    C32 C31 O3 . . 107.5(7) ?
    C32 C31 H31A . . 110.2 ?
    O3 C31 H31A . . 110.2 ?
    C32 C31 H31B . . 110.2 ?
    O3 C31 H31B . . 110.2 ?
    H31A C31 H31B . . 108.5 ?
    C31 C32 C33 . . 107.4(7) ?
    C31 C32 H32A . . 110.2 ?
    C33 C32 H32A . . 110.2 ?
    C31 C32 H32B . . 110.2 ?
    C33 C32 H32B . . 110.2 ?
    H32A C32 H32B . . 108.5 ?
    C34 C33 C32 . . 100.8(7) ?
    C34 C33 H33A . . 111.6 ?
    C32 C33 H33A . . 111.6 ?
    C34 C33 H33B . . 111.6 ?
    C32 C33 H33B . . 111.6 ?
    H33A C33 H33B . . 109.4 ?
    C33 C34 O3 . . 111.8(6) ?
    C33 C34 H34A . . 109.3 ?
    O3 C34 H34A . . 109.3 ?
    C33 C34 H34B . . 109.3 ?
    O3 C34 H34B . . 109.3 ?
    H34A C34 H34B . . 107.9 ?
    C38 O4 C35 . . 104.0(7) ?
    C36 C35 O4 . . 113.4(8) ?
    C36 C35 H35A . . 108.9 ?
    O4 C35 H35A . . 108.9 ?
    C36 C35 H35B . . 108.9 ?
    O4 C35 H35B . . 108.9 ?
    H35A C35 H35B . . 107.7 ?
    C35 C36 C37 . . 102.8(7) ?
    C35 C36 H36A . . 111.2 ?
    C37 C36 H36A . . 111.2 ?
    C35 C36 H36B . . 111.2 ?
    C37 C36 H36B . . 111.2 ?
    H36A C36 H36B . . 109.1 ?
    C38 C37 C36 . . 103.6(7) ?
    C38 C37 H37A . . 111 ?
    C36 C37 H37A . . 111 ?
    C38 C37 H37B . . 111 ?
    C36 C37 H37B . . 111 ?
    H37A C37 H37B . . 109 ?
    O4 C38 C37 . . 108.2(8) ?
    O4 C38 H38A . . 110.1 ?
    C37 C38 H38A . . 110.1 ?
    O4 C38 H38B . . 110.1 ?
    C37 C38 H38B . . 110.1 ?
    H38A C38 H38B . . 108.4 ?
    C35F O4F C38F . . 99.6(12) ?
    C36F C35F O4F . . 108.4(11) ?
    C36F C35F H35C . . 110 ?
    O4F C35F H35C . . 110 ?
    C36F C35F H35D . . 110 ?
    O4F C35F H35D . . 110 ?
    H35C C35F H35D . . 108.4 ?
    C35F C36F C37F . . 105.6(12) ?
    C35F C36F H36C . . 110.6 ?
    C37F C36F H36C . . 110.6 ?
    C35F C36F H36D . . 110.6 ?
    C37F C36F H36D . . 110.6 ?
    H36C C36F H36D . . 108.7 ?
    C38F C37F C36F . . 94.0(12) ?
    C38F C37F H37C . . 112.9 ?
    C36F C37F H37C . . 112.9 ?
    C38F C37F H37D . . 112.9 ?
    C36F C37F H37D . . 112.9 ?
    H37C C37F H37D . . 110.3 ?
    C37F C38F O4F . . 105.5(13) ?
    C37F C38F H38C . . 110.6 ?
    O4F C38F H38C . . 110.6 ?
    C37F C38F H38D . . 110.6 ?
    O4F C38F H38D . . 110.6 ?
    H38C C38F H38D . . 108.8 ?
    C39 O5 C42 . . 100.3(9) ?
    C40 C39 O5 . . 113.7(12) ?
    C40 C39 H39A . . 108.8 ?
    O5 C39 H39A . . 108.8 ?
    C40 C39 H39B . . 108.8 ?
    O5 C39 H39B . . 108.8 ?
    H39A C39 H39B . . 107.7 ?
    C39 C40 C41 . . 103.3(12) ?
    C39 C40 H40A . . 111.1 ?
    C41 C40 H40A . . 111.1 ?
    C39 C40 H40B . . 111.1 ?
    C41 C40 H40B . . 111.1 ?
    H40A C40 H40B . . 109.1 ?
    C42 C41 C40 . . 103.7(11) ?
    C42 C41 H41A . . 111 ?
    C40 C41 H41A . . 111 ?
    C42 C41 H41B . . 111 ?
    C40 C41 H41B . . 111 ?
    H41A C41 H41B . . 109 ?
    C41 C42 O5 . . 109.9(11) ?
    C41 C42 H42A . . 109.7 ?
    O5 C42 H42A . . 109.7 ?
    C41 C42 H42B . . 109.7 ?
    O5 C42 H42B . . 109.7 ?
    H42A C42 H42B . . 108.2 ?
    C43 O6 C46 . . 96.8(13) ?
    C44 C43 O6 . . 105.6(14) ?
    C44 C43 H43A . . 110.6 ?
    O6 C43 H43A . . 110.6 ?
    C44 C43 H43B . . 110.6 ?
    O6 C43 H43B . . 110.6 ?
    H43A C43 H43B . . 108.8 ?
    C43 C44 C45 . . 103.2(15) ?
    C43 C44 H44A . . 111.1 ?
    C45 C44 H44A . . 111.1 ?
    C43 C44 H44B . . 111.1 ?
    C45 C44 H44B . . 111.1 ?
    H44A C44 H44B . . 109.1 ?
    C46 C45 C44 . . 83.9(14) ?
    C46 C45 H45A . . 114.7 ?
    C44 C45 H45A . . 114.7 ?
    C46 C45 H45B . . 114.7 ?
    C44 C45 H45B . . 114.7 ?
    H45A C45 H45B . . 111.7 ?
    C45 C46 O6 . . 98.7(14) ?
    C45 C46 H46A . . 112 ?
    O6 C46 H46A . . 112 ?
    C45 C46 H46B . . 112 ?
    O6 C46 H46B . . 112 ?
    H46A C46 H46B . . 109.7 ?
loop_
    _geom_torsion_atom_site_label_1
    _geom_torsion_atom_site_label_2
    _geom_torsion_atom_site_label_3
    _geom_torsion_atom_site_label_4
    _geom_torsion_site_symmetry_1
    _geom_torsion_site_symmetry_2
    _geom_torsion_site_symmetry_3
    _geom_torsion_site_symmetry_4
    _geom_torsion
    _geom_torsion_publ_flag
    P1 S1 S2 P2 . . . . -93.64(7) ?
    S2 S1 P1 O1 . . . . 51.64(15) ?
    S2 S1 P1 C1 . . . . -60.53(18) ?
    S2 S1 P1 S3 . . . . 179.66(7) ?
    S1 S2 P2 O2 . . . . 46.17(15) ?
    S1 S2 P2 C11 . . . . -65.84(17) ?
    S1 S2 P2 S4 . . . . 174.00(7) ?
    C1 P1 O1 Ti1 . . . . 155.0(4) ?
    S3 P1 O1 Ti1 . . . . -74.9(4) ?
    S1 P1 O1 Ti1 . . . . 42.2(4) ?
    O2 Ti1 O1 P1 . . . . -50.6(4) ?
    C29 Ti1 O1 P1 . . . . 64.1(5) ?
    C28 Ti1 O1 P1 . . . . 86.8(4) ?
    C24 Ti1 O1 P1 . . . . -168.8(3) ?
    C21 Ti1 O1 P1 . . . . -138.1(4) ?
    C23 Ti1 O1 P1 . . . . 168.5(4) ?
    C25 Ti1 O1 P1 . . . . -131.7(4) ?
    C27 Ti1 O1 P1 . . . . 66.9(4) ?
    C26 Ti1 O1 P1 . . . . 33.5(4) ?
    C30 Ti1 O1 P1 . . . . 25.1(4) ?
    C22 Ti1 O1 P1 . . . . -172.1(4) ?
    C11 P2 O2 Ti1 . . . . 163.5(4) ?
    S4 P2 O2 Ti1 . . . . -66.5(4) ?
    S2 P2 O2 Ti1 . . . . 49.7(4) ?
    O1 Ti1 O2 P2 . . . . -52.6(4) ?
    C29 Ti1 O2 P2 . . . . 166.6(4) ?
    C28 Ti1 O2 P2 . . . . -171.1(4) ?
    C24 Ti1 O2 P2 . . . . 85.3(4) ?
    C21 Ti1 O2 P2 . . . . 31.3(4) ?
    C23 Ti1 O2 P2 . . . . 63.5(5) ?
    C25 Ti1 O2 P2 . . . . 64.8(4) ?
    C27 Ti1 O2 P2 . . . . -133.6(4) ?
    C26 Ti1 O2 P2 . . . . -139.7(4) ?
    C30 Ti1 O2 P2 . . . . -173.5(5) ?
    C22 Ti1 O2 P2 . . . . 23.3(5) ?
    O1 P1 C1 C5 . . . . -12.9(5) ?
    S3 P1 C1 C5 . . . . -146.5(4) ?
    S1 P1 C1 C5 . . . . 101.4(4) ?
    O1 P1 C1 C2 . . . . 159.1(4) ?
    S3 P1 C1 C2 . . . . 25.5(4) ?
    S1 P1 C1 C2 . . . . -86.6(4) ?
    O1 P1 C1 Fe1 . . . . 74.1(3) ?
    S3 P1 C1 Fe1 . . . . -59.6(3) ?
    S1 P1 C1 Fe1 . . . . -171.6(2) ?
    C2 Fe1 C1 C5 . . . . -119.1(4) ?
    C7 Fe1 C1 C5 . . . . 156.4(3) ?
    C10 Fe1 C1 C5 . . . . 73.6(4) ?
    C3 Fe1 C1 C5 . . . . -80.7(3) ?
    C8 Fe1 C1 C5 . . . . -167.0(5) ?
    C9 Fe1 C1 C5 . . . . 39.1(10) ?
    C6 Fe1 C1 C5 . . . . 113.5(3) ?
    C4 Fe1 C1 C5 . . . . -37.5(3) ?
    C5 Fe1 C1 C2 . . . . 119.1(4) ?
    C7 Fe1 C1 C2 . . . . -84.5(4) ?
    C10 Fe1 C1 C2 . . . . -167.3(3) ?
    C3 Fe1 C1 C2 . . . . 38.3(3) ?
    C8 Fe1 C1 C2 . . . . -47.9(6) ?
    C9 Fe1 C1 C2 . . . . 158.2(9) ?
    C6 Fe1 C1 C2 . . . . -127.4(3) ?
    C4 Fe1 C1 C2 . . . . 81.6(3) ?
    C5 Fe1 C1 P1 . . . . -122.4(4) ?
    C2 Fe1 C1 P1 . . . . 118.6(4) ?
    C7 Fe1 C1 P1 . . . . 34.0(4) ?
    C10 Fe1 C1 P1 . . . . -48.8(4) ?
    C3 Fe1 C1 P1 . . . . 156.9(3) ?
    C8 Fe1 C1 P1 . . . . 70.6(6) ?
    C9 Fe1 C1 P1 . . . . -83.2(10) ?
    C6 Fe1 C1 P1 . . . . -8.9(4) ?
    C4 Fe1 C1 P1 . . . . -159.8(4) ?
    C5 C1 C2 C3 . . . . -0.2(5) ?
    P1 C1 C2 C3 . . . . -173.6(3) ?
    Fe1 C1 C2 C3 . . . . -59.9(3) ?
    C5 C1 C2 Fe1 . . . . 59.7(3) ?
    P1 C1 C2 Fe1 . . . . -113.6(3) ?
    C1 Fe1 C2 C3 . . . . 117.9(4) ?
    C5 Fe1 C2 C3 . . . . 80.1(3) ?
    C7 Fe1 C2 C3 . . . . -129.0(4) ?
    C10 Fe1 C2 C3 . . . . 168.1(10) ?
    C8 Fe1 C2 C3 . . . . -85.5(4) ?
    C9 Fe1 C2 C3 . . . . -52.8(6) ?
    C6 Fe1 C2 C3 . . . . -167.9(4) ?
    C4 Fe1 C2 C3 . . . . 36.5(3) ?
    C5 Fe1 C2 C1 . . . . -37.8(3) ?
    C7 Fe1 C2 C1 . . . . 113.1(3) ?
    C10 Fe1 C2 C1 . . . . 50.2(11) ?
    C3 Fe1 C2 C1 . . . . -117.9(4) ?
    C8 Fe1 C2 C1 . . . . 156.7(3) ?
    C9 Fe1 C2 C1 . . . . -170.7(4) ?
    C6 Fe1 C2 C1 . . . . 74.2(4) ?
    C4 Fe1 C2 C1 . . . . -81.3(3) ?
    C1 C2 C3 C4 . . . . 0.0(5) ?
    Fe1 C2 C3 C4 . . . . -59.3(3) ?
    C1 C2 C3 Fe1 . . . . 59.3(3) ?
    C1 Fe1 C3 C4 . . . . 81.7(3) ?
    C5 Fe1 C3 C4 . . . . 37.5(3) ?
    C2 Fe1 C3 C4 . . . . 120.6(4) ?
    C7 Fe1 C3 C4 . . . . -168.7(3) ?
    C10 Fe1 C3 C4 . . . . -53.9(6) ?
    C8 Fe1 C3 C4 . . . . -128.1(3) ?
    C9 Fe1 C3 C4 . . . . -85.9(3) ?
    C6 Fe1 C3 C4 . . . . 164.9(9) ?
    C1 Fe1 C3 C2 . . . . -38.9(3) ?
    C5 Fe1 C3 C2 . . . . -83.1(3) ?
    C7 Fe1 C3 C2 . . . . 70.7(4) ?
    C10 Fe1 C3 C2 . . . . -174.5(4) ?
    C8 Fe1 C3 C2 . . . . 111.2(4) ?
    C9 Fe1 C3 C2 . . . . 153.4(3) ?
    C6 Fe1 C3 C2 . . . . 44.3(11) ?
    C4 Fe1 C3 C2 . . . . -120.6(4) ?
    C2 C3 C4 C5 . . . . 0.2(5) ?
    Fe1 C3 C4 C5 . . . . -58.5(3) ?
    C2 C3 C4 Fe1 . . . . 58.7(3) ?
    C1 Fe1 C4 C3 . . . . -81.7(3) ?
    C5 Fe1 C4 C3 . . . . -119.6(4) ?
    C2 Fe1 C4 C3 . . . . -37.1(3) ?
    C7 Fe1 C4 C3 . . . . 39.0(10) ?
    C10 Fe1 C4 C3 . . . . 153.8(3) ?
    C8 Fe1 C4 C3 . . . . 70.8(4) ?
    C9 Fe1 C4 C3 . . . . 111.2(3) ?
    C6 Fe1 C4 C3 . . . . -172.4(4) ?
    C1 Fe1 C4 C5 . . . . 37.9(3) ?
    C2 Fe1 C4 C5 . . . . 82.5(3) ?
    C7 Fe1 C4 C5 . . . . 158.6(9) ?
    C10 Fe1 C4 C5 . . . . -86.7(3) ?
    C3 Fe1 C4 C5 . . . . 119.6(4) ?
    C8 Fe1 C4 C5 . . . . -169.6(3) ?
    C9 Fe1 C4 C5 . . . . -129.2(3) ?
    C6 Fe1 C4 C5 . . . . -52.8(6) ?
    C3 C4 C5 C1 . . . . -0.4(5) ?
    Fe1 C4 C5 C1 . . . . -59.1(3) ?
    C3 C4 C5 Fe1 . . . . 58.7(3) ?
    C2 C1 C5 C4 . . . . 0.4(5) ?
    P1 C1 C5 C4 . . . . 173.4(3) ?
    Fe1 C1 C5 C4 . . . . 59.9(3) ?
    C2 C1 C5 Fe1 . . . . -59.6(3) ?
    P1 C1 C5 Fe1 . . . . 113.5(4) ?
    C1 Fe1 C5 C4 . . . . -119.3(4) ?
    C2 Fe1 C5 C4 . . . . -81.1(3) ?
    C7 Fe1 C5 C4 . . . . -168.9(5) ?
    C10 Fe1 C5 C4 . . . . 112.3(3) ?
    C3 Fe1 C5 C4 . . . . -37.2(3) ?
    C8 Fe1 C5 C4 . . . . 35.2(10) ?
    C9 Fe1 C5 C4 . . . . 70.9(4) ?
    C6 Fe1 C5 C4 . . . . 155.1(3) ?
    C2 Fe1 C5 C1 . . . . 38.2(3) ?
    C7 Fe1 C5 C1 . . . . -49.6(6) ?
    C10 Fe1 C5 C1 . . . . -128.3(3) ?
    C3 Fe1 C5 C1 . . . . 82.1(3) ?
    C8 Fe1 C5 C1 . . . . 154.5(9) ?
    C9 Fe1 C5 C1 . . . . -169.8(3) ?
    C6 Fe1 C5 C1 . . . . -85.5(3) ?
    C4 Fe1 C5 C1 . . . . 119.3(4) ?
    C1 Fe1 C6 C10 . . . . -129.6(4) ?
    C5 Fe1 C6 C10 . . . . -85.8(4) ?
    C2 Fe1 C6 C10 . . . . -172.0(3) ?
    C7 Fe1 C6 C10 . . . . 119.3(5) ?
    C3 Fe1 C6 C10 . . . . 152.2(8) ?
    C8 Fe1 C6 C10 . . . . 80.7(4) ?
    C9 Fe1 C6 C10 . . . . 37.2(4) ?
    C4 Fe1 C6 C10 . . . . -49.3(7) ?
    C1 Fe1 C6 C7 . . . . 111.1(4) ?
    C5 Fe1 C6 C7 . . . . 154.9(3) ?
    C2 Fe1 C6 C7 . . . . 68.7(4) ?
    C10 Fe1 C6 C7 . . . . -119.3(5) ?
    C3 Fe1 C6 C7 . . . . 32.9(11) ?
    C8 Fe1 C6 C7 . . . . -38.5(4) ?
    C9 Fe1 C6 C7 . . . . -82.0(4) ?
    C4 Fe1 C6 C7 . . . . -168.5(4) ?
    C10 C6 C7 C8 . . . . 0.2(6) ?
    Fe1 C6 C7 C8 . . . . 59.6(4) ?
    C10 C6 C7 Fe1 . . . . -59.4(4) ?
    C1 Fe1 C7 C6 . . . . -86.9(4) ?
    C5 Fe1 C7 C6 . . . . -52.5(6) ?
    C2 Fe1 C7 C6 . . . . -130.5(3) ?
    C10 Fe1 C7 C6 . . . . 37.3(3) ?
    C3 Fe1 C7 C6 . . . . -170.7(3) ?
    C8 Fe1 C7 C6 . . . . 118.7(5) ?
    C9 Fe1 C7 C6 . . . . 81.0(4) ?
    C4 Fe1 C7 C6 . . . . 158.2(8) ?
    C1 Fe1 C7 C8 . . . . 154.4(4) ?
    C5 Fe1 C7 C8 . . . . -171.1(4) ?
    C2 Fe1 C7 C8 . . . . 110.8(4) ?
    C10 Fe1 C7 C8 . . . . -81.4(4) ?
    C3 Fe1 C7 C8 . . . . 70.6(4) ?
    C9 Fe1 C7 C8 . . . . -37.7(4) ?
    C6 Fe1 C7 C8 . . . . -118.7(5) ?
    C4 Fe1 C7 C8 . . . . 39.5(11) ?
    C6 C7 C8 C9 . . . . -0.1(6) ?
    Fe1 C7 C8 C9 . . . . 60.0(4) ?
    C6 C7 C8 Fe1 . . . . -60.2(4) ?
    C1 Fe1 C8 C9 . . . . -171.4(4) ?
    C5 Fe1 C8 C9 . . . . 44.8(11) ?
    C2 Fe1 C8 C9 . . . . 155.3(3) ?
    C7 Fe1 C8 C9 . . . . -118.4(5) ?
    C10 Fe1 C8 C9 . . . . -37.8(3) ?
    C3 Fe1 C8 C9 . . . . 112.4(4) ?
    C6 Fe1 C8 C9 . . . . -81.0(4) ?
    C4 Fe1 C8 C9 . . . . 72.9(4) ?
    C1 Fe1 C8 C7 . . . . -53.0(7) ?
    C5 Fe1 C8 C7 . . . . 163.3(8) ?
    C2 Fe1 C8 C7 . . . . -86.3(4) ?
    C10 Fe1 C8 C7 . . . . 80.6(4) ?
    C3 Fe1 C8 C7 . . . . -129.2(4) ?
    C9 Fe1 C8 C7 . . . . 118.4(5) ?
    C6 Fe1 C8 C7 . . . . 37.4(4) ?
    C4 Fe1 C8 C7 . . . . -168.7(4) ?
    C7 C8 C9 C10 . . . . 0.0(6) ?
    Fe1 C8 C9 C10 . . . . 59.6(3) ?
    C7 C8 C9 Fe1 . . . . -59.5(4) ?
    C1 Fe1 C9 C8 . . . . 161.0(9) ?
    C5 Fe1 C9 C8 . . . . -167.0(4) ?
    C2 Fe1 C9 C8 . . . . -48.4(6) ?
    C7 Fe1 C9 C8 . . . . 38.6(4) ?
    C10 Fe1 C9 C8 . . . . 118.8(5) ?
    C3 Fe1 C9 C8 . . . . -84.3(4) ?
    C6 Fe1 C9 C8 . . . . 82.0(4) ?
    C4 Fe1 C9 C8 . . . . -126.8(4) ?
    C1 Fe1 C9 C10 . . . . 42.2(11) ?
    C5 Fe1 C9 C10 . . . . 74.2(4) ?
    C2 Fe1 C9 C10 . . . . -167.2(4) ?
    C7 Fe1 C9 C10 . . . . -80.1(4) ?
    C3 Fe1 C9 C10 . . . . 157.0(3) ?
    C8 Fe1 C9 C10 . . . . -118.8(5) ?
    C6 Fe1 C9 C10 . . . . -36.8(4) ?
    C4 Fe1 C9 C10 . . . . 114.4(4) ?
    C7 C6 C10 C9 . . . . -0.2(6) ?
    Fe1 C6 C10 C9 . . . . -59.5(3) ?
    C7 C6 C10 Fe1 . . . . 59.3(4) ?
    C8 C9 C10 C6 . . . . 0.1(6) ?
    Fe1 C9 C10 C6 . . . . 59.7(4) ?
    C8 C9 C10 Fe1 . . . . -59.6(4) ?
    C1 Fe1 C10 C6 . . . . 71.0(5) ?
    C5 Fe1 C10 C6 . . . . 112.9(4) ?
    C2 Fe1 C10 C6 . . . . 29.7(13) ?
    C7 Fe1 C10 C6 . . . . -37.5(4) ?
    C3 Fe1 C10 C6 . . . . -166.8(5) ?
    C8 Fe1 C10 C6 . . . . -82.3(4) ?
    C9 Fe1 C10 C6 . . . . -120.0(5) ?
    C4 Fe1 C10 C6 . . . . 156.5(4) ?
    C1 Fe1 C10 C9 . . . . -169.0(3) ?
    C5 Fe1 C10 C9 . . . . -127.1(3) ?
    C2 Fe1 C10 C9 . . . . 149.7(10) ?
    C7 Fe1 C10 C9 . . . . 82.5(4) ?
    C3 Fe1 C10 C9 . . . . -46.8(6) ?
    C8 Fe1 C10 C9 . . . . 37.7(4) ?
    C6 Fe1 C10 C9 . . . . 120.0(5) ?
    C4 Fe1 C10 C9 . . . . -83.5(4) ?
    O2 P2 C11 C12 . . . . 154.8(4) ?
    S4 P2 C11 C12 . . . . 20.8(5) ?
    S2 P2 C11 C12 . . . . -91.9(4) ?
    O2 P2 C11 C15 . . . . -18.9(5) ?
    S4 P2 C11 C15 . . . . -152.9(4) ?
    S2 P2 C11 C15 . . . . 94.4(4) ?
    O2 P2 C11 Fe2 . . . . 68.2(3) ?
    S4 P2 C11 Fe2 . . . . -65.8(3) ?
    S2 P2 C11 Fe2 . . . . -178.5(2) ?
    C18 Fe2 C11 C12 . . . . -47.8(6) ?
    C17 Fe2 C11 C12 . . . . -82.8(4) ?
    C16 Fe2 C11 C12 . . . . -126.5(4) ?
    C15 Fe2 C11 C12 . . . . 117.7(4) ?
    C19 Fe2 C11 C12 . . . . 160.8(9) ?
    C20 Fe2 C11 C12 . . . . -167.1(3) ?
    C13 Fe2 C11 C12 . . . . 37.2(3) ?
    C14 Fe2 C11 C12 . . . . 80.9(3) ?
    C18 Fe2 C11 C15 . . . . -165.4(5) ?
    C17 Fe2 C11 C15 . . . . 159.6(4) ?
    C12 Fe2 C11 C15 . . . . -117.7(4) ?
    C16 Fe2 C11 C15 . . . . 115.8(4) ?
    C19 Fe2 C11 C15 . . . . 43.1(11) ?
    C20 Fe2 C11 C15 . . . . 75.3(4) ?
    C13 Fe2 C11 C15 . . . . -80.4(3) ?
    C14 Fe2 C11 C15 . . . . -36.8(3) ?
    C18 Fe2 C11 P2 . . . . 73.0(6) ?
    C17 Fe2 C11 P2 . . . . 37.9(4) ?
    C12 Fe2 C11 P2 . . . . 120.7(4) ?
    C16 Fe2 C11 P2 . . . . -5.8(4) ?
    C15 Fe2 C11 P2 . . . . -121.6(4) ?
    C19 Fe2 C11 P2 . . . . -78.5(10) ?
    C20 Fe2 C11 P2 . . . . -46.4(4) ?
    C13 Fe2 C11 P2 . . . . 157.9(3) ?
    C14 Fe2 C11 P2 . . . . -158.4(3) ?
    C15 C11 C12 C13 . . . . -0.3(5) ?
    P2 C11 C12 C13 . . . . -175.1(3) ?
    Fe2 C11 C12 C13 . . . . -59.9(3) ?
    C15 C11 C12 Fe2 . . . . 59.6(3) ?
    P2 C11 C12 Fe2 . . . . -115.2(4) ?
    C18 Fe2 C12 C13 . . . . -84.0(4) ?
    C17 Fe2 C12 C13 . . . . -126.6(4) ?
    C16 Fe2 C12 C13 . . . . -165.4(4) ?
    C11 Fe2 C12 C13 . . . . 119.9(4) ?
    C15 Fe2 C12 C13 . . . . 80.6(3) ?
    C19 Fe2 C12 C13 . . . . -52.5(6) ?
    C20 Fe2 C12 C13 . . . . 173.3(10) ?
    C14 Fe2 C12 C13 . . . . 37.5(3) ?
    C18 Fe2 C12 C11 . . . . 156.1(3) ?
    C17 Fe2 C12 C11 . . . . 113.5(4) ?
    C16 Fe2 C12 C11 . . . . 74.7(4) ?
    C15 Fe2 C12 C11 . . . . -39.3(3) ?
    C19 Fe2 C12 C11 . . . . -172.4(4) ?
    C20 Fe2 C12 C11 . . . . 53.4(11) ?
    C13 Fe2 C12 C11 . . . . -119.9(4) ?
    C14 Fe2 C12 C11 . . . . -82.4(3) ?
    C11 C12 C13 C14 . . . . -0.1(5) ?
    Fe2 C12 C13 C14 . . . . -59.4(3) ?
    C11 C12 C13 Fe2 . . . . 59.2(3) ?
    C18 Fe2 C13 C12 . . . . 111.7(4) ?
    C17 Fe2 C13 C12 . . . . 71.4(4) ?
    C16 Fe2 C13 C12 . . . . 48.6(10) ?
    C11 Fe2 C13 C12 . . . . -37.7(3) ?
    C15 Fe2 C13 C12 . . . . -82.8(3) ?
    C19 Fe2 C13 C12 . . . . 153.3(3) ?
    C20 Fe2 C13 C12 . . . . -177.0(4) ?
    C14 Fe2 C13 C12 . . . . -119.6(4) ?
    C18 Fe2 C13 C14 . . . . -128.7(3) ?
    C17 Fe2 C13 C14 . . . . -169.0(3) ?
    C12 Fe2 C13 C14 . . . . 119.6(4) ?
    C16 Fe2 C13 C14 . . . . 168.1(9) ?
    C11 Fe2 C13 C14 . . . . 81.9(3) ?
    C15 Fe2 C13 C14 . . . . 36.8(3) ?
    C19 Fe2 C13 C14 . . . . -87.1(3) ?
    C20 Fe2 C13 C14 . . . . -57.5(5) ?
    C12 C13 C14 C15 . . . . 0.5(5) ?
    Fe2 C13 C14 C15 . . . . -57.9(3) ?
    C12 C13 C14 Fe2 . . . . 58.4(3) ?
    C18 Fe2 C14 C15 . . . . -170.3(3) ?
    C17 Fe2 C14 C15 . . . . 154.2(8) ?
    C12 Fe2 C14 C15 . . . . 82.7(3) ?
    C16 Fe2 C14 C15 . . . . -52.6(6) ?
    C11 Fe2 C14 C15 . . . . 38.4(3) ?
    C19 Fe2 C14 C15 . . . . -129.4(3) ?
    C20 Fe2 C14 C15 . . . . -87.5(3) ?
    C13 Fe2 C14 C15 . . . . 120.2(4) ?
    C18 Fe2 C14 C13 . . . . 69.5(4) ?
    C17 Fe2 C14 C13 . . . . 34.0(9) ?
    C12 Fe2 C14 C13 . . . . -37.5(3) ?
    C16 Fe2 C14 C13 . . . . -172.8(5) ?
    C11 Fe2 C14 C13 . . . . -81.8(3) ?
    C15 Fe2 C14 C13 . . . . -120.2(4) ?
    C19 Fe2 C14 C13 . . . . 110.3(3) ?
    C20 Fe2 C14 C13 . . . . 152.3(3) ?
    C13 C14 C15 C11 . . . . -0.7(5) ?
    Fe2 C14 C15 C11 . . . . -58.9(3) ?
    C13 C14 C15 Fe2 . . . . 58.1(3) ?
    C12 C11 C15 C14 . . . . 0.6(5) ?
    P2 C11 C15 C14 . . . . 175.4(4) ?
    Fe2 C11 C15 C14 . . . . 60.2(3) ?
    C12 C11 C15 Fe2 . . . . -59.6(3) ?
    P2 C11 C15 Fe2 . . . . 115.1(4) ?
    C18 Fe2 C15 C14 . . . . 31.6(10) ?
    C17 Fe2 C15 C14 . . . . -164.2(6) ?
    C12 Fe2 C15 C14 . . . . -81.1(3) ?
    C16 Fe2 C15 C14 . . . . 156.2(3) ?
    C11 Fe2 C15 C14 . . . . -119.7(4) ?
    C19 Fe2 C15 C14 . . . . 70.6(4) ?
    C20 Fe2 C15 C14 . . . . 112.0(3) ?
    C13 Fe2 C15 C14 . . . . -37.3(3) ?
    C18 Fe2 C15 C11 . . . . 151.3(8) ?
    C17 Fe2 C15 C11 . . . . -44.5(7) ?
    C12 Fe2 C15 C11 . . . . 38.6(3) ?
    C16 Fe2 C15 C11 . . . . -84.1(3) ?
    C19 Fe2 C15 C11 . . . . -169.7(3) ?
    C20 Fe2 C15 C11 . . . . -128.3(3) ?
    C13 Fe2 C15 C11 . . . . 82.4(3) ?
    C14 Fe2 C15 C11 . . . . 119.7(4) ?
    C18 Fe2 C16 C17 . . . . -38.9(4) ?
    C12 Fe2 C16 C17 . . . . 67.4(5) ?
    C11 Fe2 C16 C17 . . . . 109.6(4) ?
    C15 Fe2 C16 C17 . . . . 154.3(4) ?
    C19 Fe2 C16 C17 . . . . -82.5(4) ?
    C20 Fe2 C16 C17 . . . . -119.4(6) ?
    C13 Fe2 C16 C17 . . . . 29.0(11) ?
    C14 Fe2 C16 C17 . . . . -168.9(5) ?
    C18 Fe2 C16 C20 . . . . 80.5(4) ?
    C17 Fe2 C16 C20 . . . . 119.4(6) ?
    C12 Fe2 C16 C20 . . . . -173.2(3) ?
    C11 Fe2 C16 C20 . . . . -131.0(4) ?
    C15 Fe2 C16 C20 . . . . -86.3(4) ?
    C19 Fe2 C16 C20 . . . . 36.9(4) ?
    C13 Fe2 C16 C20 . . . . 148.4(8) ?
    C14 Fe2 C16 C20 . . . . -49.5(7) ?
    C20 C16 C17 C18 . . . . 0.0(7) ?
    Fe2 C16 C17 C18 . . . . 59.8(4) ?
    C20 C16 C17 Fe2 . . . . -59.7(4) ?
    C12 Fe2 C17 C18 . . . . 111.7(4) ?
    C16 Fe2 C17 C18 . . . . -117.2(6) ?
    C11 Fe2 C17 C18 . . . . 154.4(4) ?
    C15 Fe2 C17 C18 . . . . -173.9(4) ?
    C19 Fe2 C17 C18 . . . . -36.8(4) ?
    C20 Fe2 C17 C18 . . . . -79.6(4) ?
    C13 Fe2 C17 C18 . . . . 71.8(5) ?
    C14 Fe2 C17 C18 . . . . 45.3(10) ?
    C18 Fe2 C17 C16 . . . . 117.2(6) ?
    C12 Fe2 C17 C16 . . . . -131.0(4) ?
    C11 Fe2 C17 C16 . . . . -88.3(4) ?
    C15 Fe2 C17 C16 . . . . -56.6(7) ?
    C19 Fe2 C17 C16 . . . . 80.4(4) ?
    C20 Fe2 C17 C16 . . . . 37.6(4) ?
    C13 Fe2 C17 C16 . . . . -170.9(3) ?
    C14 Fe2 C17 C16 . . . . 162.5(7) ?
    C16 C17 C18 C19 . . . . -0.1(7) ?
    Fe2 C17 C18 C19 . . . . 60.2(4) ?
    C16 C17 C18 Fe2 . . . . -60.3(4) ?
    C17 Fe2 C18 C19 . . . . -120.1(6) ?
    C12 Fe2 C18 C19 . . . . 155.8(3) ?
    C16 Fe2 C18 C19 . . . . -81.3(4) ?
    C11 Fe2 C18 C19 . . . . -171.3(4) ?
    C15 Fe2 C18 C19 . . . . 49.3(10) ?
    C20 Fe2 C18 C19 . . . . -37.0(3) ?
    C13 Fe2 C18 C19 . . . . 113.5(4) ?
    C14 Fe2 C18 C19 . . . . 74.2(4) ?
    C12 Fe2 C18 C17 . . . . -84.0(5) ?
    C16 Fe2 C18 C17 . . . . 38.8(4) ?
    C11 Fe2 C18 C17 . . . . -51.2(7) ?
    C15 Fe2 C18 C17 . . . . 169.4(8) ?
    C19 Fe2 C18 C17 . . . . 120.1(6) ?
    C20 Fe2 C18 C17 . . . . 83.1(5) ?
    C13 Fe2 C18 C17 . . . . -126.4(4) ?
    C14 Fe2 C18 C17 . . . . -165.7(4) ?
    C17 C18 C19 C20 . . . . 0.1(6) ?
    Fe2 C18 C19 C20 . . . . 59.7(4) ?
    C17 C18 C19 Fe2 . . . . -59.7(4) ?
    C18 Fe2 C19 C20 . . . . -119.5(5) ?
    C17 Fe2 C19 C20 . . . . -82.0(4) ?
    C12 Fe2 C19 C20 . . . . -166.3(4) ?
    C16 Fe2 C19 C20 . . . . -37.9(4) ?
    C11 Fe2 C19 C20 . . . . 39.1(11) ?
    C15 Fe2 C19 C20 . . . . 75.1(4) ?
    C13 Fe2 C19 C20 . . . . 158.2(3) ?
    C14 Fe2 C19 C20 . . . . 114.9(4) ?
    C17 Fe2 C19 C18 . . . . 37.5(4) ?
    C12 Fe2 C19 C18 . . . . -46.8(6) ?
    C16 Fe2 C19 C18 . . . . 81.6(5) ?
    C11 Fe2 C19 C18 . . . . 158.6(9) ?
    C15 Fe2 C19 C18 . . . . -165.4(4) ?
    C20 Fe2 C19 C18 . . . . 119.5(5) ?
    C13 Fe2 C19 C18 . . . . -82.3(4) ?
    C14 Fe2 C19 C18 . . . . -125.6(4) ?
    C18 C19 C20 C16 . . . . 0.0(6) ?
    Fe2 C19 C20 C16 . . . . 58.7(4) ?
    C18 C19 C20 Fe2 . . . . -58.7(4) ?
    C17 C16 C20 C19 . . . . 0.0(7) ?
    Fe2 C16 C20 C19 . . . . -59.2(4) ?
    C17 C16 C20 Fe2 . . . . 59.2(4) ?
    C18 Fe2 C20 C19 . . . . 37.5(4) ?
    C17 Fe2 C20 C19 . . . . 81.8(4) ?
    C12 Fe2 C20 C19 . . . . 145.6(10) ?
    C16 Fe2 C20 C19 . . . . 119.5(6) ?
    C11 Fe2 C20 C19 . . . . -170.2(3) ?
    C15 Fe2 C20 C19 . . . . -126.5(3) ?
    C13 Fe2 C20 C19 . . . . -43.6(6) ?
    C14 Fe2 C20 C19 . . . . -83.0(4) ?
    C18 Fe2 C20 C16 . . . . -82.0(5) ?
    C17 Fe2 C20 C16 . . . . -37.7(4) ?
    C12 Fe2 C20 C16 . . . . 26.1(13) ?
    C11 Fe2 C20 C16 . . . . 70.3(5) ?
    C15 Fe2 C20 C16 . . . . 114.0(5) ?
    C19 Fe2 C20 C16 . . . . -119.5(6) ?
    C13 Fe2 C20 C16 . . . . -163.1(5) ?
    C14 Fe2 C20 C16 . . . . 157.6(4) ?
    O2 Ti1 C21 C25 . . . . 76.9(3) ?
    O1 Ti1 C21 C25 . . . . 169.8(3) ?
    C29 Ti1 C21 C25 . . . . -31.1(4) ?
    C28 Ti1 C21 C25 . . . . -80.1(4) ?
    C24 Ti1 C21 C25 . . . . -36.4(3) ?
    C23 Ti1 C21 C25 . . . . -77.6(3) ?
    C27 Ti1 C21 C25 . . . . -131.3(4) ?
    C26 Ti1 C21 C25 . . . . 125.3(9) ?
    C30 Ti1 C21 C25 . . . . 20.3(5) ?
    C22 Ti1 C21 C25 . . . . -115.3(4) ?
    O2 Ti1 C21 C22 . . . . -167.8(3) ?
    O1 Ti1 C21 C22 . . . . -74.9(3) ?
    C29 Ti1 C21 C22 . . . . 84.2(4) ?
    C28 Ti1 C21 C22 . . . . 35.2(4) ?
    C24 Ti1 C21 C22 . . . . 78.9(3) ?
    C23 Ti1 C21 C22 . . . . 37.7(3) ?
    C25 Ti1 C21 C22 . . . . 115.3(4) ?
    C27 Ti1 C21 C22 . . . . -16.0(5) ?
    C26 Ti1 C21 C22 . . . . -119.5(9) ?
    C30 Ti1 C21 C22 . . . . 135.6(4) ?
    C25 C21 C22 C23 . . . . 1.7(6) ?
    Ti1 C21 C22 C23 . . . . -64.2(3) ?
    C25 C21 C22 Ti1 . . . . 65.8(4) ?
    O2 Ti1 C22 C21 . . . . 14.3(4) ?
    O1 Ti1 C22 C21 . . . . 99.2(3) ?
    C29 Ti1 C22 C21 . . . . -122.3(3) ?
    C28 Ti1 C22 C21 . . . . -154.8(3) ?
    C24 Ti1 C22 C21 . . . . -78.0(3) ?
    C23 Ti1 C22 C21 . . . . -115.3(5) ?
    C25 Ti1 C22 C21 . . . . -37.3(3) ?
    C27 Ti1 C22 C21 . . . . 171.3(3) ?
    C26 Ti1 C22 C21 . . . . 158.8(4) ?
    C30 Ti1 C22 C21 . . . . -120.5(5) ?
    O2 Ti1 C22 C23 . . . . 129.6(3) ?
    O1 Ti1 C22 C23 . . . . -145.5(3) ?
    C29 Ti1 C22 C23 . . . . -7.0(4) ?
    C28 Ti1 C22 C23 . . . . -39.5(4) ?
    C24 Ti1 C22 C23 . . . . 37.3(3) ?
    C21 Ti1 C22 C23 . . . . 115.3(5) ?
    C25 Ti1 C22 C23 . . . . 78.0(3) ?
    C27 Ti1 C22 C23 . . . . -73.4(4) ?
    C26 Ti1 C22 C23 . . . . -85.9(5) ?
    C30 Ti1 C22 C23 . . . . -5.2(7) ?
    C21 C22 C23 C24 . . . . -0.5(6) ?
    Ti1 C22 C23 C24 . . . . -64.5(4) ?
    C21 C22 C23 Ti1 . . . . 64.0(3) ?
    O2 Ti1 C23 C24 . . . . 38.8(4) ?
    O1 Ti1 C23 C24 . . . . 150.3(3) ?
    C29 Ti1 C23 C24 . . . . -70.5(3) ?
    C28 Ti1 C23 C24 . . . . -103.7(4) ?
    C21 Ti1 C23 C24 . . . . 78.1(4) ?
    C25 Ti1 C23 C24 . . . . 37.2(3) ?
    C27 Ti1 C23 C24 . . . . -125.8(3) ?
    C26 Ti1 C23 C24 . . . . -108.3(4) ?
    C30 Ti1 C23 C24 . . . . -67.0(4) ?
    C22 Ti1 C23 C24 . . . . 115.5(5) ?
    O2 Ti1 C23 C22 . . . . -76.7(4) ?
    O1 Ti1 C23 C22 . . . . 34.9(3) ?
    C29 Ti1 C23 C22 . . . . 174.0(4) ?
    C28 Ti1 C23 C22 . . . . 140.9(4) ?
    C24 Ti1 C23 C22 . . . . -115.5(5) ?
    C21 Ti1 C23 C22 . . . . -37.3(3) ?
    C25 Ti1 C23 C22 . . . . -78.3(3) ?
    C27 Ti1 C23 C22 . . . . 118.8(3) ?
    C26 Ti1 C23 C22 . . . . 136.2(3) ?
    C30 Ti1 C23 C22 . . . . 177.6(3) ?
    C22 C23 C24 C25 . . . . -0.9(6) ?
    Ti1 C23 C24 C25 . . . . -66.1(4) ?
    C22 C23 C24 Ti1 . . . . 65.2(4) ?
    O2 Ti1 C24 C25 . . . . -38.3(4) ?
    O1 Ti1 C24 C25 . . . . 73.9(4) ?
    C29 Ti1 C24 C25 . . . . -139.5(4) ?
    C28 Ti1 C24 C25 . . . . -173.0(4) ?
    C21 Ti1 C24 C25 . . . . 36.6(3) ?
    C23 Ti1 C24 C25 . . . . 115.2(5) ?
    C27 Ti1 C24 C25 . . . . -178.0(3) ?
    C26 Ti1 C24 C25 . . . . -138.2(3) ?
    C30 Ti1 C24 C25 . . . . -118.5(3) ?
    C22 Ti1 C24 C25 . . . . 77.7(4) ?
    O2 Ti1 C24 C23 . . . . -153.5(3) ?
    O1 Ti1 C24 C23 . . . . -41.3(4) ?
    C29 Ti1 C24 C23 . . . . 105.2(3) ?
    C28 Ti1 C24 C23 . . . . 71.8(4) ?
    C21 Ti1 C24 C23 . . . . -78.7(4) ?
    C25 Ti1 C24 C23 . . . . -115.2(5) ?
    C27 Ti1 C24 C23 . . . . 66.8(4) ?
    C26 Ti1 C24 C23 . . . . 106.6(4) ?
    C30 Ti1 C24 C23 . . . . 126.3(3) ?
    C22 Ti1 C24 C23 . . . . -37.6(3) ?
    C23 C24 C25 C21 . . . . 1.9(6) ?
    Ti1 C24 C25 C21 . . . . -64.0(4) ?
    C23 C24 C25 Ti1 . . . . 65.9(4) ?
    C22 C21 C25 C24 . . . . -2.2(6) ?
    Ti1 C21 C25 C24 . . . . 63.8(4) ?
    C22 C21 C25 Ti1 . . . . -66.1(3) ?
    O2 Ti1 C25 C24 . . . . 143.4(4) ?
    O1 Ti1 C25 C24 . . . . -128.4(3) ?
    C29 Ti1 C25 C24 . . . . 40.7(4) ?
    C28 Ti1 C25 C24 . . . . 8.1(4) ?
    C21 Ti1 C25 C24 . . . . -117.0(5) ?
    C23 Ti1 C25 C24 . . . . -37.7(3) ?
    C27 Ti1 C25 C24 . . . . 4.1(6) ?
    C26 Ti1 C25 C24 . . . . 83.8(5) ?
    C30 Ti1 C25 C24 . . . . 74.1(4) ?
    C22 Ti1 C25 C24 . . . . -79.4(4) ?
    O2 Ti1 C25 C21 . . . . -99.7(3) ?
    O1 Ti1 C25 C21 . . . . -11.4(3) ?
    C29 Ti1 C25 C21 . . . . 157.6(3) ?
    C28 Ti1 C25 C21 . . . . 125.1(3) ?
    C24 Ti1 C25 C21 . . . . 117.0(5) ?
    C23 Ti1 C25 C21 . . . . 79.3(3) ?
    C27 Ti1 C25 C21 . . . . 121.1(4) ?
    C26 Ti1 C25 C21 . . . . -159.3(4) ?
    C30 Ti1 C25 C21 . . . . -168.9(3) ?
    C22 Ti1 C25 C21 . . . . 37.6(3) ?
    O2 Ti1 C26 C27 . . . . 170.2(3) ?
    O1 Ti1 C26 C27 . . . . 77.3(3) ?
    C29 Ti1 C26 C27 . . . . -78.5(3) ?
    C28 Ti1 C26 C27 . . . . -37.0(3) ?
    C24 Ti1 C26 C27 . . . . -80.1(4) ?
    C21 Ti1 C26 C27 . . . . 121.6(9) ?
    C23 Ti1 C26 C27 . . . . -31.6(4) ?
    C25 Ti1 C26 C27 . . . . -130.9(4) ?
    C30 Ti1 C26 C27 . . . . -115.6(5) ?
    C22 Ti1 C26 C27 . . . . 20.1(5) ?
    O2 Ti1 C26 C30 . . . . -74.2(3) ?
    O1 Ti1 C26 C30 . . . . -167.1(3) ?
    C29 Ti1 C26 C30 . . . . 37.1(3) ?
    C28 Ti1 C26 C30 . . . . 78.7(3) ?
    C24 Ti1 C26 C30 . . . . 35.5(4) ?
    C21 Ti1 C26 C30 . . . . -122.8(9) ?
    C23 Ti1 C26 C30 . . . . 84.1(4) ?
    C25 Ti1 C26 C30 . . . . -15.3(5) ?
    C27 Ti1 C26 C30 . . . . 115.6(5) ?
    C22 Ti1 C26 C30 . . . . 135.8(4) ?
    C30 C26 C27 C28 . . . . -0.7(6) ?
    Ti1 C26 C27 C28 . . . . 64.2(4) ?
    C30 C26 C27 Ti1 . . . . -65.0(3) ?
    O2 Ti1 C27 C28 . . . . -127.2(3) ?
    O1 Ti1 C27 C28 . . . . 144.7(3) ?
    C29 Ti1 C27 C28 . . . . -37.5(3) ?
    C24 Ti1 C27 C28 . . . . 8.9(4) ?
    C21 Ti1 C27 C28 . . . . 85.1(5) ?
    C23 Ti1 C27 C28 . . . . 41.0(4) ?
    C25 Ti1 C27 C28 . . . . 6.2(6) ?
    C26 Ti1 C27 C28 . . . . -116.1(5) ?
    C30 Ti1 C27 C28 . . . . -78.7(4) ?
    C22 Ti1 C27 C28 . . . . 75.0(4) ?
    O2 Ti1 C27 C26 . . . . -11.0(4) ?
    O1 Ti1 C27 C26 . . . . -99.2(3) ?
    C29 Ti1 C27 C26 . . . . 78.6(4) ?
    C28 Ti1 C27 C26 . . . . 116.1(5) ?
    C24 Ti1 C27 C26 . . . . 125.0(3) ?
    C21 Ti1 C27 C26 . . . . -158.8(4) ?
    C23 Ti1 C27 C26 . . . . 157.2(3) ?
    C25 Ti1 C27 C26 . . . . 122.3(5) ?
    C30 Ti1 C27 C26 . . . . 37.4(3) ?
    C22 Ti1 C27 C26 . . . . -168.8(3) ?
    C26 C27 C28 C29 . . . . -0.2(6) ?
    Ti1 C27 C28 C29 . . . . 64.8(4) ?
    C26 C27 C28 Ti1 . . . . -65.0(3) ?
    O2 Ti1 C28 C27 . . . . 75.3(4) ?
    O1 Ti1 C28 C27 . . . . -37.0(4) ?
    C29 Ti1 C28 C27 . . . . 115.7(5) ?
    C24 Ti1 C28 C27 . . . . -172.4(3) ?
    C21 Ti1 C28 C27 . . . . -137.0(3) ?
    C23 Ti1 C28 C27 . . . . -139.2(4) ?
    C25 Ti1 C28 C27 . . . . -176.9(3) ?
    C26 Ti1 C28 C27 . . . . 36.9(3) ?
    C30 Ti1 C28 C27 . . . . 78.1(4) ?
    C22 Ti1 C28 C27 . . . . -117.5(3) ?
    O2 Ti1 C28 C29 . . . . -40.4(4) ?
    O1 Ti1 C28 C29 . . . . -152.7(3) ?
    C24 Ti1 C28 C29 . . . . 71.9(4) ?
    C21 Ti1 C28 C29 . . . . 107.2(4) ?
    C23 Ti1 C28 C29 . . . . 105.1(4) ?
    C25 Ti1 C28 C29 . . . . 67.3(4) ?
    C27 Ti1 C28 C29 . . . . -115.7(5) ?
    C26 Ti1 C28 C29 . . . . -78.9(4) ?
    C30 Ti1 C28 C29 . . . . -37.6(3) ?
    C22 Ti1 C28 C29 . . . . 126.8(3) ?
    C27 C28 C29 C30 . . . . 1.1(6) ?
    Ti1 C28 C29 C30 . . . . 66.8(4) ?
    C27 C28 C29 Ti1 . . . . -65.7(4) ?
    O2 Ti1 C29 C30 . . . . 36.1(4) ?
    O1 Ti1 C29 C30 . . . . -74.5(4) ?
    C28 Ti1 C29 C30 . . . . -114.7(5) ?
    C24 Ti1 C29 C30 . . . . 141.8(4) ?
    C21 Ti1 C29 C30 . . . . 137.2(4) ?
    C23 Ti1 C29 C30 . . . . 174.7(4) ?
    C25 Ti1 C29 C30 . . . . 119.9(4) ?
    C27 Ti1 C29 C30 . . . . -77.8(4) ?
    C26 Ti1 C29 C30 . . . . -37.1(3) ?
    C22 Ti1 C29 C30 . . . . 178.7(3) ?
    O2 Ti1 C29 C28 . . . . 150.8(3) ?
    O1 Ti1 C29 C28 . . . . 40.2(5) ?
    C24 Ti1 C29 C28 . . . . -103.5(4) ?
    C21 Ti1 C29 C28 . . . . -108.1(4) ?
    C23 Ti1 C29 C28 . . . . -70.6(4) ?
    C25 Ti1 C29 C28 . . . . -125.4(3) ?
    C27 Ti1 C29 C28 . . . . 36.9(3) ?
    C26 Ti1 C29 C28 . . . . 77.6(4) ?
    C30 Ti1 C29 C28 . . . . 114.7(5) ?
    C22 Ti1 C29 C28 . . . . -66.6(4) ?
    C28 C29 C30 C26 . . . . -1.5(6) ?
    Ti1 C29 C30 C26 . . . . 64.3(3) ?
    C28 C29 C30 Ti1 . . . . -65.9(4) ?
    C27 C26 C30 C29 . . . . 1.4(6) ?
    Ti1 C26 C30 C29 . . . . -63.4(3) ?
    C27 C26 C30 Ti1 . . . . 64.8(3) ?
    O2 Ti1 C30 C29 . . . . -144.1(4) ?
    O1 Ti1 C30 C29 . . . . 131.0(3) ?
    C28 Ti1 C30 C29 . . . . 38.0(3) ?
    C24 Ti1 C30 C29 . . . . -38.6(4) ?
    C21 Ti1 C30 C29 . . . . -84.9(5) ?
    C23 Ti1 C30 C29 . . . . -6.2(4) ?
    C25 Ti1 C30 C29 . . . . -72.3(4) ?
    C27 Ti1 C30 C29 . . . . 78.9(4) ?
    C26 Ti1 C30 C29 . . . . 116.0(5) ?
    C22 Ti1 C30 C29 . . . . -2.7(7) ?
    O2 Ti1 C30 C26 . . . . 100.0(3) ?
    O1 Ti1 C30 C26 . . . . 15.0(4) ?
    C29 Ti1 C30 C26 . . . . -116.0(5) ?
    C28 Ti1 C30 C26 . . . . -78.0(3) ?
    C24 Ti1 C30 C26 . . . . -154.6(3) ?
    C21 Ti1 C30 C26 . . . . 159.1(4) ?
    C23 Ti1 C30 C26 . . . . -122.2(3) ?
    C25 Ti1 C30 C26 . . . . 171.8(3) ?
    C27 Ti1 C30 C26 . . . . -37.0(3) ?
    C22 Ti1 C30 C26 . . . . -118.7(5) ?
    C34 O3 C31 C32 . . . . 28.7(11) ?
    O3 C31 C32 C33 . . . . -25.5(12) ?
    C31 C32 C33 C34 . . . . 11.7(10) ?
    C32 C33 C34 O3 . . . . 6.1(9) ?
    C31 O3 C34 C33 . . . . -21.5(10) ?
    C38 O4 C35 C36 . . . . -22.7(12) ?
    O4 C35 C36 C37 . . . . 7.3(11) ?
    C35 C36 C37 C38 . . . . 10.6(11) ?
    C35 O4 C38 C37 . . . . 29.3(11) ?
    C36 C37 C38 O4 . . . . -24.8(11) ?
    C38F O4F C35F C36F . . . . -22(3) ?
    O4F C35F C36F C37F . . . . -9(3) ?
    C35F C36F C37F C38F . . . . 35(3) ?
    C36F C37F C38F O4F . . . . -50(2) ?
    C35F O4F C38F C37F . . . . 48(2) ?
    C42 O5 C39 C40 . . . . -20.0(18) ?
    O5 C39 C40 C41 . . . . 31(2) ?
    C39 C40 C41 C42 . . . . -28(2) ?
    C40 C41 C42 O5 . . . . 17(2) ?
    C39 O5 C42 C41 . . . . -0.3(17) ?
    C46 O6 C43 C44 . . . . 17(3) ?
    O6 C43 C44 C45 . . . . 22(3) ?
    C43 C44 C45 C46 . . . . -56(3) ?
    C44 C45 C46 O6 . . . . 65.3(16) ?
    C43 O6 C46 C45 . . . . -60(2) ?
data_global
_journal_date_recd_electronic     2012-03-01
_journal_date_accepted     2012-03-12
_journal_name_full     'Acta Crystallographica, Section E'
_journal_year     2012
_journal_volume     68
_journal_issue      4
_journal_page_first     m428
_journal_page_last     m428
_journal_paper_category     QM
_journal_paper_doi     10.1107/S1600536812010811
_journal_coeditor_code     IM2362
_publ_contact_author_name     'J. Derek Woollins'
_publ_contact_author_address
;
School of Chemistry
University of St Andrews
St Andrews
Fife KMY16 9ST
Scotland
;
_publ_contact_author_email     'jdw3@st-and.ac.uk'
_publ_contact_author_fax     '44 1334 463834'
_publ_contact_author_phone     '44 1334 463804'
_publ_section_title
;\
[Disulfanediylbis(ferrocenylthiophosphinato)-\k^2^<i>O</i>,<i>O</i>]\
titanocene tetrahydrofuran trisolvate
;
loop_
    _publ_author_name
    _publ_author_footnote
    _publ_author_address
    'Karakus, Mehmet' ?
;
Department of Chemistry
Faculty of Arts and Sciences
Pamukkale University
Kinikli
20017 Denizli
Turkey
;
    'Woollins, J. Derek' .
;
School of Chemistry
University of St Andrews
St Andrews
Fife KMY16 9ST
Scotland
;
    'L\"onnecke, Peter' .
;
Institut f\"ur Anorganische Chemie
Universit\"at Leipzig
Johannisallee 29,
D-04103 Leipzig
Germany
;
    'Hey-Hawkins, Evamarie' .
;
Institut f\"ur Anorganische Chemie
Universit\"at Leipzig
Johannisallee 29,
D-04103 Leipzig
Germany
;
