# Supplementary material for: [Disulfanediylbis(ferrocenyl­thio­phosphinato)-κ2 O,O]titanocene tetra­hydro­furan tris­olvate
Source: Acta Crystallogr Sect E Struct Rep Online. 2012 Mar 17;68(Pt 4):m428. doi: 10.1107/S1600536812010811 (PMC3343830; doi:10.1107/S1600536812010811)
Supplement: Supplementary file 2 [file e-68-0m428-Isup2.hkl]

#
# h,k,l, Fc-squared, Fo-squared, sigma(Fo-squared) and status flag
#
data_I
_shelx_title ' x0947fin in P2(1)2(1)2'
_shelx_refln_list_code          4
_shelx_F_calc_maximum      378.81
_exptl_crystal_F_000      2048.00
_reflns_d_resolution_high  0.8001
 
loop_
 _symmetry_equiv_pos_as_xyz
 'x, y, z'
 '-x, -y, z'
 '-x+1/2, y+1/2, -z'
 'x+1/2, -y+1/2, -z'
 
_cell_length_a    15.9784
_cell_length_b    30.6984
_cell_length_c     8.7072
_cell_angle_alpha  90.000
_cell_angle_beta   90.000
_cell_angle_gamma  90.000
 
_shelx_F_squared_multiplier     1.000
 
loop_
 _refln_index_h
 _refln_index_k
 _refln_index_l
 _refln_F_squared_calc
 _refln_F_squared_meas
 _refln_F_squared_sigma
 _refln_observed_status
   4   0   0    47442.04    47525.58    423.83 o
   6   0   0    26451.41    30087.17    318.78 o
   8   0   0    41494.06    40511.79    216.67 o
  10   0   0      238.94      794.35     85.66 o
  12   0   0      868.29      543.44    116.98 o
  14   0   0     1133.33     1058.30    131.81 o
  16   0   0     6880.79     6777.36    208.20 o
  18   0   0     1050.92      970.78    175.38 o
   3   1   0      266.37      597.36     37.70 o
   4   1   0        8.26      112.30     42.21 o
   5   1   0     2589.00     2470.54     49.32 o
   6   1   0      783.57      706.03     45.43 o
   7   1   0     5901.22     5060.88     61.79 o
   8   1   0     1244.92     1902.69     56.87 o
   9   1   0      149.48      203.47     57.41 o
  10   1   0    21752.74    22217.26    145.24 o
  11   1   0     3451.81     3363.17     81.83 o
  12   1   0     1122.43     1188.64     77.89 o
  13   1   0     2934.37     2888.56     98.64 o
  14   1   0     2621.18     2235.40     98.66 o
  15   1   0        0.42      100.59     89.23 o
  16   1   0     1747.14     1935.79    114.36 o
  17   1   0        1.78       47.71    109.52 o
  18   1   0      187.57      355.05    117.92 o
  19   1   0      755.33      733.59    129.24 o
   2   2   0      519.89      340.53     45.97 o
   3   2   0    92392.93    99434.44    919.00 o
   4   2   0    18147.81    17839.53     89.83 o
   5   2   0    20252.37    20259.29    137.46 o
   6   2   0      385.69      294.18     50.34 o
   7   2   0     1796.98     1814.28     56.07 o
   8   2   0     6464.17     6730.04     77.08 o
   9   2   0    10485.66    11043.83    100.15 o
  10   2   0      100.56       68.30     62.39 o
  11   2   0     1222.04     1044.44     71.38 o
  12   2   0        0.69       63.96     72.62 o
  13   2   0      714.52      881.35     81.47 o
  14   2   0        6.87       44.04     87.54 o
  15   2   0     3445.16     3091.76    112.94 o
  16   2   0     1835.75     1864.63    113.30 o
  17   2   0        9.63       47.00    104.61 o
  18   2   0      343.96      361.34    116.66 o
  19   2   0     1775.29     2063.65    140.15 o
   2   3   0      128.48      384.88     49.54 o
   3   3   0    14060.27    13714.10    139.31 o
   4   3   0      629.09     1140.75     51.70 o
   5   3   0     4073.32     3663.77     59.09 o
   6   3   0     9323.42     9315.73     91.84 o
   7   3   0     3736.07     4785.16     70.96 o
   8   3   0    24692.16    25455.92    203.20 o
   9   3   0     1616.11     2055.75     66.24 o
  10   3   0     3383.61     3848.79     77.35 o
  11   3   0     6072.17     6369.21     99.82 o
  12   3   0     1333.59     1389.63     77.02 o
  13   3   0     1920.91     2142.65     87.62 o
  14   3   0       35.95       74.75     92.40 o
  15   3   0      346.56      623.13    101.58 o
  16   3   0     3017.21     3108.27    138.98 o
  17   3   0        3.14      130.22    105.53 o
  18   3   0      137.76      340.95    118.16 o
  19   3   0     2764.99     2612.96    140.43 o
   2   4   0    26214.31    28870.15    223.03 o
   3   4   0     9695.91     9102.25    125.59 o
   4   4   0       28.39      190.45     54.73 o
   5   4   0    18234.22    19141.04    144.66 o
   6   4   0     6948.21     6234.31     75.45 o
   7   4   0    15397.74    15236.86    131.12 o
   8   4   0    11475.33    12761.40    101.38 o
   9   4   0     4037.98     4686.80     75.90 o
  10   4   0      570.30      715.68     65.87 o
  11   4   0     1968.29     1943.08     77.27 o
  12   4   0      237.88      290.50     73.45 o
  13   4   0      882.35      783.74     85.14 o
  14   4   0      870.07      786.03     95.81 o
  15   4   0     3703.13     3965.96    119.30 o
  16   4   0      239.63      316.71    106.90 o
  17   4   0       65.24      226.07    107.80 o
  18   4   0     5859.36     5483.72    143.79 o
  19   4   0      880.66      806.59    137.82 o
   1   5   0      290.48      460.99     37.74 o
   2   5   0    40096.93    41244.95    243.37 o
   3   5   0   140709.33   150424.73   1115.00 o
   4   5   0       44.97      237.86     63.55 o
   5   5   0     1232.02      983.12     57.54 o
   6   5   0     2433.68     2142.96     61.38 o
   7   5   0     3642.90     4261.95     68.83 o
   8   5   0    35533.80    36151.29    167.16 o
   9   5   0     1968.04     1804.98     68.56 o
  10   5   0    17993.67    17536.30    174.04 o
  11   5   0     1708.47     2093.70     77.59 o
  12   5   0      184.25      271.50     74.25 o
  13   5   0     1431.26     1443.74     89.88 o
  14   5   0        1.26        7.97     91.98 o
  15   5   0       17.77       81.25     95.41 o
  16   5   0     3932.01     3710.31    122.48 o
  17   5   0      344.21      485.49    114.52 o
  18   5   0      947.95     1260.30    127.20 o
  19   5   0      341.87      580.08    125.19 o
   0   6   0    63142.27    62527.37    942.72 o
   1   6   0    17815.50    17130.57     76.33 o
   2   6   0        4.60      113.97     50.26 o
   3   6   0    21064.97    20545.73    242.46 o
   4   6   0     1422.14     1168.58     78.44 o
   5   6   0      292.78      191.86     51.53 o
   6   6   0     2668.31     2814.40     66.65 o
   7   6   0     7292.55     7474.71     91.39 o
   8   6   0     1484.94     1699.71     64.23 o
   9   6   0      198.61      372.73     62.46 o
  10   6   0     2944.91     3126.88     80.26 o
  11   6   0    32838.79    31896.06    226.36 o
  12   6   0      475.14      440.57     80.31 o
  13   6   0      393.87      535.66     88.06 o
  14   6   0       35.51       67.21     84.95 o
  15   6   0      120.26      224.55    104.94 o
  16   6   0       16.08      168.00    108.93 o
  17   6   0     1371.09     1304.38    124.15 o
  18   6   0     2543.91     2539.48    139.58 o
  19   6   0      773.04     1008.71    132.86 o
   1   7   0    88335.36    91645.44    451.18 o
   2   7   0     2325.93     2783.56     64.37 o
   3   7   0     1959.17     1841.59     70.42 o
   4   7   0    16616.67    17899.23    169.74 o
   5   7   0     2622.06     2809.98     88.85 o
   6   7   0     2525.94     3209.09     67.35 o
   7   7   0    11697.28    11078.93    112.39 o
   8   7   0       22.95       72.45     64.69 o
   9   7   0     7085.56     7692.68     98.11 o
  10   7   0        1.53       35.48     72.62 o
  11   7   0     8110.56     8893.15    135.71 o
  12   7   0      164.54      161.46     82.89 o
  13   7   0     3990.18     3847.65    108.62 o
  14   7   0     2226.32     2212.23    100.80 o
  15   7   0     2121.49     2482.71    122.51 o
  16   7   0        0.56       37.23    110.07 o
  17   7   0      147.50      328.82    115.63 o
  18   7   0     1444.74     1372.87    127.72 o
  19   7   0       49.94      175.68    137.05 o
   0   8   0     1500.31     1519.60     70.08 o
   1   8   0        8.61      237.10     52.86 o
   2   8   0     1588.91     1729.33     63.14 o
   3   8   0     9558.85     9699.22     99.07 o
   4   8   0     6009.49     6233.51    100.75 o
   5   8   0      326.28      396.35     78.90 o
   6   8   0    12824.48    12513.88    174.78 o
   7   8   0     2281.26     2096.19     75.64 o
   8   8   0     1872.08     2083.02     73.97 o
   9   8   0     2463.12     2538.38     81.90 o
  10   8   0        6.12      106.66     81.41 o
  11   8   0    18419.56    19466.85    168.59 o
  12   8   0      442.21      596.05     98.26 o
  13   8   0      407.05      443.83     91.47 o
  14   8   0     2659.43     2559.65    106.33 o
  15   8   0      123.78      327.49    106.92 o
  16   8   0      233.81      159.09    110.76 o
  17   8   0     3856.41     3593.95    137.27 o
  18   8   0      403.30      378.97    123.53 o
  19   8   0      446.94      563.22    145.62 o
   1   9   0     3665.47     3557.75     75.45 o
   2   9   0     1610.40     1684.33     64.34 o
   3   9   0     3789.55     3218.55     70.19 o
   4   9   0     3537.36     4160.05     85.46 o
   5   9   0     1422.46     1514.38     84.12 o
   6   9   0      267.08      436.77     52.05 o
   7   9   0     3792.93     4832.22    103.50 o
   8   9   0    21140.60    22019.02    202.61 o
   9   9   0    11212.12    10698.05    156.26 o
  10   9   0      200.25      330.53     85.01 o
  11   9   0     1114.21     1266.45     95.47 o
  12   9   0      643.76      554.89    100.06 o
  13   9   0      602.91      562.92     97.98 o
  14   9   0      399.10      403.21     91.51 o
  15   9   0     3411.63     3370.93    127.14 o
  16   9   0      756.08      991.59    120.83 o
  17   9   0      530.97      694.30    119.39 o
  18   9   0       20.09      254.96    133.51 o
  19   9   0       51.12      221.21    139.99 o
   0  10   0      108.58       74.73     64.81 o
   1  10   0     1120.27      920.83     48.08 o
   2  10   0     1917.00     1840.20     65.98 o
   3  10   0       87.74      170.62     60.86 o
   4  10   0     1922.39     1608.76     66.06 o
   5  10   0      353.69      333.26     82.01 o
   6  10   0     8787.09     8736.69    141.71 o
   7  10   0      608.12      458.05     46.58 o
   8  10   0      391.96      500.49     97.93 o
   9  10   0      405.38      447.92    100.68 o
  10  10   0    10441.06    11124.12    169.46 o
  11  10   0     1919.03     1833.85    108.47 o
  12  10   0       29.72      106.53     96.13 o
  13  10   0      162.33      226.24     98.55 o
  14  10   0     2152.15     2332.91    106.68 o
  15  10   0      274.73      373.57    111.16 o
  16  10   0      659.78      761.01    116.30 o
  17  10   0      676.29      786.61    123.94 o
  18  10   0     3438.55     3482.20    182.51 o
  19  10   0        3.08      356.28    160.96 o
   1  11   0     6048.71     5556.81     76.92 o
   2  11   0      517.33      631.79     62.47 o
   3  11   0    12189.21    12141.18    173.70 o
   4  11   0     5904.95     5555.55     85.52 o
   5  11   0     6079.81     6801.86    100.23 o
   6  11   0    18086.89    19263.93    170.59 o
   7  11   0       74.94      410.41     90.80 o
   8  11   0    13368.16    12867.91    162.72 o
   9  11   0     2499.09     2223.56    116.71 o
  10  11   0     2181.09     2257.08    125.10 o
  11  11   0      266.72      208.04    102.79 o
  12  11   0     4349.04     4530.80    136.49 o
  13  11   0      162.79      169.48    110.46 o
  14  11   0     1966.34     1711.04    120.46 o
  15  11   0       10.90      110.97    106.55 o
  16  11   0      402.15      382.54    126.45 o
  17  11   0      725.33      839.23    154.56 o
  18  11   0      717.67      788.29    166.39 o
  19  11   0      934.34     1047.51    172.98 o
   0  12   0     9264.28    10013.62    131.24 o
   1  12   0     7671.75     6752.90     68.51 o
   2  12   0      295.38      362.82     58.35 o
   3  12   0     5488.72     4795.82     65.70 o
   4  12   0    30497.06    31660.71    218.10 o
   5  12   0     1802.11     1889.07     82.30 o
   6  12   0        9.06      207.95     90.17 o
   7  12   0    52775.71    57232.75    352.48 o
   8  12   0     4264.49     4347.35    123.39 o
   9  12   0      131.94      439.08    110.66 o
  10  12   0     5104.37     4857.68    144.54 o
  11  12   0      272.46      287.77    114.68 o
  12  12   0      906.54      800.22    110.55 o
  13  12   0     1925.35     1904.43    121.02 o
  14  12   0       50.39       94.37    116.92 o
  15  12   0     3649.11     3907.76    148.53 o
  16  12   0       37.77      136.66    126.52 o
  17  12   0      613.55      652.15    153.86 o
  18  12   0     1892.00     2242.80    176.10 o
   1  13   0    13649.42    15207.98    115.13 o
   2  13   0       18.69      105.19     43.30 o
   3  13   0     1972.46     1967.77     61.70 o
   4  13   0       25.79      149.87     73.01 o
   5  13   0     1769.30     1724.64     76.04 o
   6  13   0      182.18      214.55     75.78 o
   7  13   0    18204.25    18768.71    247.98 o
   8  13   0     1398.18     1742.88    113.93 o
   9  13   0    27486.99    25957.05    292.08 o
  10  13   0     4850.89     4499.91    142.70 o
  11  13   0      141.10      138.37    118.75 o
  12  13   0      804.23      735.76    118.84 o
  13  13   0     1195.68      991.40    120.06 o
  14  13   0      461.55      315.18    115.93 o
  15  13   0     3868.44     3843.81    144.48 o
  16  13   0      146.57      207.42    150.26 o
  17  13   0     2033.07     1707.42    165.11 o
  18  13   0      215.33      280.94    161.48 o
   0  14   0     9925.57     8360.20    112.71 o
   1  14   0    12536.31    11698.02     87.57 o
   2  14   0      456.99      414.20     46.69 o
   3  14   0     1535.58     1256.57     59.97 o
   4  14   0      360.86      336.94     49.37 o
   5  14   0     7071.67     7125.48    135.70 o
   6  14   0     4889.96     4276.21    101.46 o
   7  14   0    15490.51    15469.31    173.01 o
   8  14   0     1329.19     1124.75    113.19 o
   9  14   0      273.07      463.69    144.85 o
  10  14   0      327.71      442.53    120.31 o
  11  14   0       42.34       32.78    123.64 o
  12  14   0      288.29      324.46    127.16 o
  13  14   0     3351.11     3414.29    135.90 o
  14  14   0     2745.95     2693.29    137.92 o
  15  14   0     3254.49     3497.89    147.20 o
  16  14   0      259.04      236.85    153.61 o
  17  14   0      500.61      547.06    155.34 o
  18  14   0       47.84      181.41    160.74 o
   1  15   0     3680.39     3846.05     66.93 o
   2  15   0      993.18      928.07     51.97 o
   3  15   0     6450.62     6947.33    134.96 o
   4  15   0    15595.27    15090.77    166.35 o
   5  15   0     1191.40     1189.84     79.74 o
   6  15   0     8143.30     7570.29    121.95 o
   7  15   0     3347.06     3514.12    105.32 o
   8  15   0     1509.85     1593.49    103.53 o
   9  15   0     1576.83     1850.93    177.60 o
  10  15   0      713.67      592.24    120.90 o
  11  15   0       16.45       65.61    123.09 o
  12  15   0    15723.22    15344.65    325.38 o
  13  15   0       87.82      228.66    113.68 o
  14  15   0      105.31      238.18    117.57 o
  15  15   0      140.24      230.45    126.35 o
  16  15   0      221.99      330.63    173.18 o
  17  15   0       20.34      230.33    152.07 o
  18  15   0      402.73      378.42    167.45 o
   0  16   0     5066.26     4975.66    125.37 o
   1  16   0    20232.35    18934.22    119.91 o
   2  16   0    19892.17    19796.55    177.59 o
   3  16   0     9566.86    10407.73    117.14 o
   4  16   0     3083.96     2905.35     81.29 o
   5  16   0     1083.16     1393.24     84.69 o
   6  16   0       41.21      217.57     86.60 o
   7  16   0     4941.68     4639.05    117.17 o
   8  16   0     2151.61     2151.66    107.43 o
   9  16   0       26.78       70.01     99.55 o
  10  16   0     3328.59     3347.25    141.98 o
  11  16   0      316.76      495.55    126.46 o
  12  16   0      748.77     1084.75    137.40 o
  13  16   0     4136.26     4205.33    144.12 o
  14  16   0     5272.48     5086.86    154.96 o
  15  16   0      509.94      483.70    147.61 o
  16  16   0      379.49      566.06    220.68 o
  17  16   0     1264.61     1283.14    167.79 o
  18  16   0      304.42      290.07    169.58 o
   1  17   0      225.43      436.13     57.65 o
   2  17   0       18.09      217.94     53.12 o
   3  17   0    19426.04    20079.47    141.75 o
   4  17   0     7252.64     7490.54    111.62 o
   5  17   0     1954.16     1716.31     88.55 o
   6  17   0     3130.03     2813.69    105.79 o
   7  17   0     3478.32     3338.67    113.61 o
   8  17   0        0.29       51.50     97.25 o
   9  17   0    11033.77    10924.20    158.21 o
  10  17   0      297.35      305.37    108.34 o
  11  17   0     3691.52     3493.03    151.10 o
  12  17   0     3135.69     2928.13    152.79 o
  13  17   0     1476.45     1585.19    144.10 o
  14  17   0       62.71      276.10    121.64 o
  15  17   0     2128.15     1933.81    160.75 o
  16  17   0     1164.56     1181.77    190.20 o
  17  17   0     2918.38     2978.69    210.05 o
   0  18   0      603.14      745.44     85.73 o
   1  18   0    28136.46    28063.70    157.89 o
   2  18   0     9201.05     9643.43    142.67 o
   3  18   0     1015.63      890.86     64.93 o
   4  18   0    28945.28    29075.90    169.72 o
   5  18   0     1201.61     1281.29     98.42 o
   6  18   0     8925.62     8661.71    127.94 o
   7  18   0    18917.71    18237.11    181.99 o
   8  18   0      384.79      418.96    101.94 o
   9  18   0      125.63      115.42    109.04 o
  10  18   0      365.92      358.04    127.24 o
  11  18   0        1.52       -1.62    120.88 o
  12  18   0       30.29       85.66    129.20 o
  13  18   0     1196.60      855.65    138.48 o
  14  18   0      202.99      358.72    142.77 o
  15  18   0      680.66      792.33    152.12 o
  16  18   0      756.54      884.39    160.17 o
  17  18   0     2729.62     2471.72    266.80 o
   1  19   0      104.90      301.94     60.52 o
   2  19   0     2046.98     2112.67     83.54 o
   3  19   0     6884.56     7081.71    106.06 o
   4  19   0      860.67     1189.95     84.85 o
   5  19   0     4448.17     4646.68    125.71 o
   6  19   0     7944.57     7461.73    126.61 o
   7  19   0        8.03       91.40    101.79 o
   8  19   0      571.47      419.69    103.29 o
   9  19   0      949.75     1048.10    111.51 o
  10  19   0      740.71      752.28    132.87 o
  11  19   0        2.16      -10.08    126.43 o
  12  19   0     2243.58     1846.29    144.82 o
  13  19   0       48.33       66.89    133.43 o
  14  19   0     1257.06     1586.59    154.60 o
  15  19   0      224.06      199.78    144.86 o
  16  19   0      171.26      256.60    153.08 o
  17  19   0     1284.59     1171.50    202.50 o
   0  20   0       80.84       14.17     88.56 o
   1  20   0     1748.51     1932.68     81.59 o
   2  20   0    27642.08    28893.53    188.02 o
   3  20   0      868.32      695.86     82.27 o
   4  20   0    27881.58    27141.23    288.15 o
   5  20   0     5124.87     5916.02    134.10 o
   6  20   0     4029.92     4734.14    115.69 o
   7  20   0      136.28      114.29    106.01 o
   8  20   0        6.65      -83.67    105.68 o
   9  20   0        5.17        3.65    107.06 o
  10  20   0     2622.75     2675.47    142.73 o
  11  20   0     1233.47     1238.71    137.01 o
  12  20   0       69.62      118.40    129.23 o
  13  20   0        9.82      226.70    162.35 o
  14  20   0      831.91     1080.51    196.04 o
  15  20   0     2684.21     2429.31    170.92 o
  16  20   0        1.88       85.57    156.49 o
  17  20   0       64.51      285.47    197.06 o
   1  21   0     3500.35     3328.92     93.99 o
   2  21   0     7386.67     7132.25    110.63 o
   3  21   0      214.97      224.67     81.79 o
   4  21   0        2.13      247.94     85.92 o
   5  21   0     6569.26     6733.36    128.75 o
   6  21   0     1030.15     1129.69    100.86 o
   7  21   0      467.66      385.42    108.74 o
   8  21   0      136.35      224.42    109.48 o
   9  21   0      860.45      989.07    112.14 o
  10  21   0     2438.18     2611.14    145.64 o
  11  21   0     1311.81     1646.21    141.42 o
  12  21   0     2025.44     2346.50    150.48 o
  13  21   0      295.63      355.07    172.14 o
  14  21   0      105.82      306.23    175.77 o
  15  21   0     1402.78     1308.62    165.45 o
  16  21   0      117.21      154.39    156.49 o
   0  22   0      898.90      839.87    135.86 o
   1  22   0    20895.22    20204.46    162.83 o
   2  22   0     3428.02     3298.71     98.40 o
   3  22   0       84.74       43.60     82.97 o
   4  22   0      147.62      111.48     85.19 o
   5  22   0     4175.61     3849.03    118.40 o
   6  22   0      111.83      225.42    100.98 o
   7  22   0     2127.82     2090.44    110.85 o
   8  22   0     1142.55     1083.26    112.12 o
   9  22   0      300.76      477.41    108.71 o
  10  22   0      260.92      260.29    127.77 o
  11  22   0     2088.71     1993.24    147.00 o
  12  22   0        7.76      221.94    166.40 o
  13  22   0       15.38      100.36    173.50 o
  14  22   0      245.21      450.62    181.26 o
  15  22   0     1274.17     1023.87    166.59 o
  16  22   0      122.46      179.27    166.50 o
   1  23   0     8218.10     9956.79    141.82 o
   2  23   0      153.71      254.20     84.35 o
   3  23   0     1216.18     1008.22     90.41 o
   4  23   0      748.73      686.51     92.32 o
   5  23   0     1811.04     2147.27    114.57 o
   6  23   0     1578.74     1520.91    100.81 o
   7  23   0      981.52     1006.09    115.93 o
   8  23   0       16.23      118.91    110.25 o
   9  23   0     2279.76     2182.66    122.74 o
  10  23   0      883.52      901.77    139.01 o
  11  23   0      178.81      311.52    135.36 o
  12  23   0      228.14      331.01    175.94 o
  13  23   0      541.34      621.11    172.56 o
  14  23   0     2219.65     2232.22    254.60 o
  15  23   0      480.86      537.70    161.12 o
   0  24   0       38.01       -6.55    133.10 o
   1  24   0     1561.43     1851.33    106.10 o
   2  24   0      133.57      110.64     97.23 o
   3  24   0     8439.58     8460.37    130.24 o
   4  24   0     8331.16     8625.46    133.93 o
   5  24   0      747.85      722.47     96.77 o
   6  24   0      583.24      656.51     97.76 o
   7  24   0      293.17      215.72    116.25 o
   8  24   0      365.09      509.47    115.10 o
   9  24   0      180.28      291.98    125.77 o
  10  24   0      767.05      537.78    139.04 o
  11  24   0     1409.88     1825.64    180.53 o
  12  24   0      555.22      822.76    173.21 o
  13  24   0      137.00      442.28    179.44 o
  14  24   0      162.85      317.51    186.20 o
  15  24   0      851.86     1077.82    197.24 o
   1  25   0      188.57      189.48     99.64 o
   2  25   0      975.58     1131.71    106.32 o
   3  25   0      528.66      514.43     96.13 o
   4  25   0       55.48      289.91     96.60 o
   5  25   0     2997.43     2640.33    109.21 o
   6  25   0     6240.82     7167.90    132.25 o
   7  25   0     1988.11     2283.98    115.52 o
   8  25   0     1649.93     1609.07    127.10 o
   9  25   0      218.55      319.42    117.73 o
  10  25   0      104.65      280.39    138.46 o
  11  25   0      432.94      588.16    170.54 o
  12  25   0      176.28      410.56    175.76 o
  13  25   0     1182.66     1223.17    193.95 o
  14  25   0      182.59      207.48    180.68 o
  15  25   0      188.84      152.53    193.56 o
   0  26   0     1717.86     1626.47    159.77 o
   1  26   0      976.01      956.96    107.13 o
   2  26   0      681.07      699.63    107.58 o
   3  26   0     6055.48     6117.00    138.84 o
   4  26   0     4195.36     3755.38    113.66 o
   5  26   0     4037.76     4640.20    120.86 o
   6  26   0     2804.64     2758.89    114.22 o
   7  26   0     1808.23     1643.15    107.91 o
   8  26   0      185.20      371.26    110.09 o
   9  26   0      580.53      734.78    144.65 o
  10  26   0      108.28      254.94    143.61 o
  11  26   0        0.32      129.21    175.53 o
  12  26   0      100.72      325.99    175.26 o
  13  26   0      427.42      483.35    182.88 o
  14  26   0       19.32      171.67    185.36 o
   1  27   0      438.64      469.51    103.04 o
   2  27   0      689.66      557.16    104.86 o
   3  27   0      532.06      614.34    106.94 o
   4  27   0     2210.69     2595.01    119.74 o
   5  27   0      325.10      452.62     97.90 o
   6  27   0     4294.70     4092.05    122.54 o
   7  27   0      741.81      652.47    104.32 o
   8  27   0     1292.23     1004.12    117.35 o
   9  27   0     3777.65     3853.81    174.77 o
  10  27   0        7.68       27.74    146.40 o
  11  27   0      168.48      460.56    174.99 o
  12  27   0     1070.46     1151.27    192.57 o
  13  27   0      245.17      543.69    186.71 o
  14  27   0       48.81      141.47    191.47 o
   0  28   0      345.46      309.99    145.07 o
   1  28   0      757.74      754.82    107.26 o
   2  28   0     2064.03     2203.19    118.19 o
   3  28   0      778.14      845.85    108.67 o
   4  28   0      922.83     1183.96    113.19 o
   5  28   0        1.22       28.24     95.63 o
   6  28   0     2321.75     2232.77    113.94 o
   7  28   0      825.95     1013.88    109.83 o
   8  28   0      108.93      132.92    113.83 o
   9  28   0       40.88       94.22    128.07 o
  10  28   0       42.41       55.49    144.57 o
  11  28   0      966.01      982.13    158.66 o
  12  28   0       12.53      233.74    152.12 o
  13  28   0      937.68      942.68    194.26 o
   1  29   0      356.25      507.09    107.63 o
   2  29   0      820.73      881.07    110.07 o
   3  29   0      130.22      228.92    105.99 o
   4  29   0      549.83      434.83    110.02 o
   5  29   0      173.93       96.22    109.23 o
   6  29   0     1035.80     1052.92    108.41 o
   7  29   0      200.75      235.41    106.32 o
   8  29   0       24.42       31.37    124.21 o
   9  29   0     1007.56     1084.92    135.78 o
  10  29   0     1333.33     1449.31    142.90 o
  11  29   0     1264.63     1170.52    162.42 o
  12  29   0      878.79      962.06    168.04 o
  13  29   0     1639.52     1595.87    175.70 o
   0  30   0     4444.53     4575.25    194.72 o
   1  30   0      204.53      221.19    107.04 o
   2  30   0      231.17      363.70    110.06 o
   3  30   0     1748.65     2016.25    122.79 o
   4  30   0      616.75      439.57    112.25 o
   5  30   0        0.24       74.98    111.65 o
   6  30   0      684.94      842.57    120.13 o
   7  30   0      497.26      544.20    109.58 o
   8  30   0     1269.16     1214.35    136.94 o
   9  30   0      144.59      202.93    129.83 o
  10  30   0       27.11      233.28    136.78 o
  11  30   0       33.37      112.22    137.41 o
  12  30   0        6.55      253.61    163.52 o
   1  31   0      549.75      631.09    113.85 o
   2  31   0     1273.11     1168.59    117.29 o
   3  31   0      512.38      431.75    114.95 o
   4  31   0        0.49       30.45    113.69 o
   5  31   0     1426.10     1565.68    140.88 o
   6  31   0      310.08      342.48    117.77 o
   7  31   0       68.37       68.95    118.02 o
   8  31   0     1102.35     1258.85    138.67 o
   9  31   0       86.36      261.77    133.91 o
  10  31   0     1304.40     1353.61    149.83 o
  11  31   0      680.19      868.94    146.62 o
   0  32   0     1045.44     1037.75    170.97 o
   1  32   0      431.18      473.40    115.73 o
   2  32   0      374.05      438.17    116.92 o
   3  32   0      121.11      285.18    116.63 o
   4  32   0      321.15      285.35    117.95 o
   5  32   0     1195.44     1386.34    142.24 o
   6  32   0     1333.03     1158.75    126.22 o
   7  32   0      366.64      460.88    123.80 o
   8  32   0      446.73      424.53    145.97 o
   9  32   0     2733.71     2623.40    157.45 o
  10  32   0       11.47       51.23    140.93 o
  11  32   0      438.07      582.13    149.15 o
   1  33   0      544.58      574.65    119.78 o
   2  33   0        8.85       44.49    114.48 o
   3  33   0      123.47      215.04    118.01 o
   4  33   0       65.48       97.29    117.49 o
   5  33   0     4431.76     4695.49    168.00 o
   6  33   0      504.54      628.88    124.74 o
   7  33   0        1.04       80.49    133.26 o
   8  33   0      442.00      453.77    152.35 o
   9  33   0      117.48      210.58    143.33 o
  10  33   0      251.59      246.86    146.03 o
   0  34   0     2011.02     1910.33    184.97 o
   1  34   0       37.67      160.81    117.58 o
   2  34   0       65.08      125.74    117.73 o
   3  34   0       12.52      115.92    120.66 o
   4  34   0       86.50      121.57    119.71 o
   5  34   0      445.07      630.90    139.03 o
   6  34   0       57.57       51.39    122.29 o
   7  34   0       65.76      187.40    137.22 o
   8  34   0      198.56      358.61    156.46 o
   9  34   0     1795.22     1763.43    177.17 o
   1  35   0      438.01      442.33    122.79 o
   2  35   0     1532.10     1603.02    131.71 o
   3  35   0       73.71      201.44    122.60 o
   4  35   0       13.01       49.95    122.67 o
   5  35   0       69.73      102.22    138.41 o
   6  35   0      344.17      245.57    126.00 o
   7  35   0      840.03      816.42    161.84 o
   8  35   0     1797.65     1893.28    208.24 o
   0  36   0      421.74      614.94    180.05 o
   1  36   0      528.97      527.63    127.10 o
   2  36   0     1119.34     1258.10    149.00 o
   3  36   0     1662.25     1921.84    155.24 o
   4  36   0       23.19       94.55    137.77 o
   5  36   0      839.23      962.21    150.29 o
   6  36   0      148.72      244.33    145.89 o
   1  37   0      308.58      384.07    165.16 o
   2  37   0      259.93      554.52    168.08 o
   3  37   0        3.78      296.11    167.81 o
   4  37   0      302.85      494.06    149.18 o
   5  37   0      455.52      569.30    152.19 o
   0  38   0      703.96      982.04    248.19 o
   1  38   0        0.12      194.91    169.81 o
   2  38   0     3518.63     3749.65    201.48 o
   2   0   1    15905.04    14226.95     92.71 o
   3   0   1    27480.94    28356.94    185.66 o
   4   0   1      362.75      140.97     40.16 o
   5   0   1    10457.94    10614.68     75.75 o
   6   0   1     1298.42     1923.33     47.46 o
   7   0   1     6972.82     7044.52     65.20 o
   8   0   1     1062.11     1243.57     51.83 o
   9   0   1    10221.75    11233.91     97.23 o
  10   0   1      583.92      637.72     60.02 o
  11   0   1      849.20      830.65     75.28 o
  12   0   1       35.86       83.41     78.60 o
  13   0   1        0.97       73.59     84.21 o
  14   0   1      172.29      230.87     84.83 o
  15   0   1      416.18      432.65     90.30 o
  16   0   1      189.89      222.48    102.66 o
  17   0   1     3033.99     2986.07    136.89 o
  18   0   1       44.10       87.13    112.77 o
  19   0   1     2355.10     2048.63    153.13 o
 -19   1   1      458.62      824.47    139.67 o
 -18   1   1      535.58      447.07    119.00 o
 -17   1   1     3389.20     3673.14    135.54 o
 -16   1   1      453.71      394.39    104.15 o
 -15   1   1     1681.28     1697.66    105.23 o
 -14   1   1     1010.65     1092.80     91.19 o
 -13   1   1      120.10      248.52     83.77 o
 -12   1   1     1067.87     1087.25     81.89 o
 -11   1   1      645.00      658.96     69.73 o
 -10   1   1     4288.83     4690.31     79.64 o
  -9   1   1    24853.36    25528.77    129.39 o
  -8   1   1     1527.94     1599.99     52.30 o
  -7   1   1     1186.22     1097.01     47.09 o
  -6   1   1     3145.56     3087.36     50.43 o
  -5   1   1     3650.14     3228.34     47.80 o
  -4   1   1     4822.85     5104.97     68.80 o
  -3   1   1    29343.15    30855.06    119.71 o
  -2   1   1    15740.60    16191.50    168.35 o
   2   1   1    16173.63    16956.67    125.42 o
   3   1   1    29209.30    30740.52    157.87 o
   4   1   1     4375.11     4629.32     71.31 o
   5   1   1     3592.17     3188.48     51.25 o
   6   1   1     3157.78     3183.91     50.82 o
   7   1   1     1542.09     1559.82     51.94 o
   8   1   1     1529.33     1542.83     55.54 o
   9   1   1    24894.54    25798.84    173.45 o
  10   1   1     4085.74     4309.49     76.01 o
  11   1   1      600.03      607.77     66.74 o
  12   1   1     1146.58     1133.34     83.91 o
  13   1   1      122.82      233.71     82.47 o
  14   1   1     1004.84     1049.60     90.77 o
  15   1   1     1544.58     1573.78     96.13 o
  16   1   1      448.30      460.94    101.32 o
  17   1   1     3501.90     3612.64    136.34 o
  18   1   1      521.08      541.67    132.46 o
  19   1   1      444.98      745.33    145.04 o
 -19   2   1     2439.34     2282.88    140.52 o
 -18   2   1      314.62      413.80    117.57 o
 -17   2   1     3123.24     2999.38    126.31 o
 -16   2   1      182.83      292.06    103.58 o
 -15   2   1      850.21      931.44    100.53 o
 -14   2   1      440.82      486.04     95.70 o
 -13   2   1      149.02      246.34     76.89 o
 -12   2   1     3802.93     3692.73     88.09 o
 -11   2   1     2005.97     2027.54     76.07 o
 -10   2   1     1330.46     1337.10     67.49 o
  -9   2   1      206.19      591.34     60.44 o
  -8   2   1     2079.80     2259.76     61.69 o
  -7   2   1     3334.12     3151.22     59.98 o
  -6   2   1     2039.98     1946.01     52.61 o
  -5   2   1      837.45      802.93     50.32 o
  -4   2   1     5162.61     5863.35    108.47 o
  -3   2   1     8371.99     8359.44     66.65 o
  -2   2   1     1031.86     1301.87    147.09 o
  -1   2   1    41446.92    32858.45    886.98 o
   2   2   1     1078.53     1302.17     52.14 o
   3   2   1     8062.90     8253.91    112.01 o
   4   2   1     5702.02     6435.51     73.11 o
   5   2   1      908.86      924.15     44.71 o
   6   2   1     2093.37     1937.89     49.85 o
   7   2   1     3601.34     3490.06     57.50 o
   8   2   1     2181.98     2327.32     59.10 o
   9   2   1      220.64      609.16     57.89 o
  10   2   1     1414.81     1400.96     64.73 o
  11   2   1     2113.30     2237.14     73.85 o
  12   2   1     3758.76     3703.20     97.07 o
  13   2   1      144.49      276.19     85.02 o
  14   2   1      484.08      600.59     88.36 o
  15   2   1      855.10      918.25     99.35 o
  16   2   1      182.05      246.79    100.72 o
  17   2   1     3096.34     2913.17    133.57 o
  18   2   1      328.25      357.64    133.10 o
  19   2   1     2443.69     2413.21    171.63 o
 -19   3   1      286.71      350.36    124.96 o
 -18   3   1       76.83      113.99    111.26 o
 -17   3   1      293.60      377.17    107.67 o
 -16   3   1     1145.95     1183.93    108.41 o
 -15   3   1     3070.41     3099.91    114.00 o
 -14   3   1      707.26      721.67     88.87 o
 -13   3   1      245.32      308.37     77.58 o
 -12   3   1     1675.25     1521.81     78.62 o
 -11   3   1     1444.76     1356.44     73.52 o
 -10   3   1     4135.71     4055.22     78.78 o
  -9   3   1    10531.08    10923.74     94.89 o
  -8   3   1      839.99      881.21     55.83 o
  -7   3   1      507.12      519.98     49.80 o
  -6   3   1      658.93      759.99     54.17 o
  -5   3   1    11593.52    12442.63     84.36 o
  -4   3   1    11184.37    10677.42     74.03 o
  -3   3   1     3159.82     2859.02     54.30 o
  -2   3   1    16495.48    16931.20    224.61 o
  -1   3   1    34469.45    34384.05    313.61 o
   0   3   1    21136.10    18400.64    870.89 o
   1   3   1    34643.66    34034.04    234.48 o
   2   3   1    16476.48    17672.02    119.63 o
   3   3   1     3343.51     2998.25     56.72 o
   4   3   1    11471.00    10791.44     82.86 o
   5   3   1    11198.95    11787.38     94.03 o
   6   3   1      767.17      859.38     44.68 o
   7   3   1      461.21      457.23     47.07 o
   8   3   1      771.79      818.64     52.22 o
   9   3   1    10761.03    11152.35    124.30 o
  10   3   1     3855.76     3870.01     68.53 o
  11   3   1     1431.10     1368.30     71.63 o
  12   3   1     1573.62     1480.61     86.68 o
  13   3   1      227.36      306.17     85.33 o
  14   3   1      804.18      945.18     92.32 o
  15   3   1     2858.98     2880.66    111.15 o
  16   3   1     1144.20     1212.96    105.61 o
  17   3   1      283.09      403.99    107.11 o
  18   3   1       65.85       98.48    141.36 o
  19   3   1      290.82      624.28    161.72 o
 -19   4   1      467.45      625.45    139.33 o
 -18   4   1      494.15      517.74    112.82 o
 -17   4   1      195.61      263.89    105.12 o
 -16   4   1     1156.82     1434.65    109.85 o
 -15   4   1     2198.24     2040.44    100.59 o
 -14   4   1     3313.64     3145.86    101.62 o
 -13   4   1       74.79      172.03     84.19 o
 -12   4   1     2415.90     2313.83     82.44 o
 -11   4   1      100.31      270.45     67.06 o
 -10   4   1     4658.54     4912.65     82.13 o
  -9   4   1     1603.56     1467.13     62.84 o
  -8   4   1      468.94      326.97     52.58 o
  -7   4   1      736.01      867.76     57.86 o
  -6   4   1     1779.44     1925.67     58.06 o
  -5   4   1     4755.56     5010.39     65.09 o
  -4   4   1     3758.85     3812.31     52.51 o
  -3   4   1    16527.96    15713.59    146.31 o
  -2   4   1    21226.84    21580.81    219.77 o
  -1   4   1    38047.82    42231.75    462.93 o
   0   4   1     1862.31     2322.34     51.23 o
   1   4   1    38644.75    42392.41    301.72 o
   2   4   1    21713.21    22877.80    129.24 o
   3   4   1    15919.50    15034.25    153.23 o
   4   4   1     3685.61     3641.89     57.30 o
   5   4   1     4691.11     4882.27     63.88 o
   6   4   1     1737.92     1842.75     49.48 o
   7   4   1      783.09      963.05     51.19 o
   8   4   1      469.35      395.08     49.87 o
   9   4   1     1616.33     1407.43     58.23 o
  10   4   1     4475.22     4721.85     71.62 o
  11   4   1      146.92      359.13     66.47 o
  12   4   1     2460.44     2453.59     91.38 o
  13   4   1       74.12      205.58     84.18 o
  14   4   1     3234.53     3108.92    109.11 o
  15   4   1     2124.50     1870.92    114.87 o
  16   4   1     1193.09     1387.12    117.99 o
  17   4   1      160.27      333.55    129.43 o
  18   4   1      513.77      494.12    136.83 o
  19   4   1      462.35      576.14    156.10 o
 -19   5   1       30.29       79.83    126.59 o
 -18   5   1     1854.61     1688.94    119.43 o
 -17   5   1      601.36      468.67    108.45 o
 -16   5   1     4204.35     4010.25    126.69 o
 -15   5   1      275.05      293.14     92.35 o
 -14   5   1      198.88      367.36     87.73 o
 -13   5   1      153.57      182.55     83.95 o
 -12   5   1     4781.59     5273.18    103.53 o
 -11   5   1     1759.96     1845.94     74.75 o
 -10   5   1     7961.87     7638.64     90.64 o
  -9   5   1      490.59      589.60     58.96 o
  -8   5   1      586.98      450.88     61.16 o
  -7   5   1     2468.21     2850.80     66.70 o
  -6   5   1     3099.01     2986.38     61.70 o
  -5   5   1     3093.76     3278.37     52.50 o
  -4   5   1     1156.94     1329.18     58.38 o
  -3   5   1     4402.23     4652.52     71.76 o
  -2   5   1     2722.72     2596.76     57.83 o
  -1   5   1    14071.02    14099.04    132.48 o
   0   5   1    45731.54    47092.41    223.27 o
   1   5   1    14577.11    14836.66     97.63 o
   2   5   1     2568.93     2594.95     82.31 o
   3   5   1     4625.33     5110.87     71.75 o
   4   5   1     1443.98     1604.63     50.43 o
   5   5   1     2909.83     3061.68     52.13 o
   6   5   1     2748.88     2475.12     45.43 o
   7   5   1     2585.15     2888.99     52.19 o
   8   5   1      599.09      441.28     43.11 o
   9   5   1      543.84      566.41     44.84 o
  10   5   1     7819.51     7432.48    106.63 o
  11   5   1     1627.44     1675.51     76.28 o
  12   5   1     4424.26     4990.32     97.33 o
  13   5   1      139.34      245.98     98.00 o
  14   5   1      173.57      393.11     97.70 o
  15   5   1      315.30      460.95    104.55 o
  16   5   1     4228.41     4055.02    134.14 o
  17   5   1      600.92      626.41    130.73 o
  18   5   1     1752.05     1470.63    141.99 o
  19   5   1       24.54       97.43    153.49 o
 -19   6   1      576.23      535.25    145.61 o
 -18   6   1      468.50      532.90    123.92 o
 -17   6   1     1882.55     1869.00    118.20 o
 -16   6   1      176.02      383.44    105.63 o
 -15   6   1      300.64      359.98     93.58 o
 -14   6   1     1041.85     1221.29     91.30 o
 -13   6   1     1518.44     1721.07     94.15 o
 -12   6   1     1775.74     2126.03     91.34 o
 -11   6   1     6015.52     6368.82    102.45 o
 -10   6   1     2340.43     2372.52     71.61 o
  -9   6   1      687.87      710.74     66.13 o
  -8   6   1      840.78      867.77     61.53 o
  -7   6   1     5311.10     5849.06     77.77 o
  -6   6   1     6357.19     6267.14     64.83 o
  -5   6   1     4151.71     3927.21     56.87 o
  -4   6   1     1198.93     1168.62     53.82 o
  -3   6   1     7135.39     6512.51     82.61 o
  -2   6   1     2415.65     2315.08     50.68 o
  -1   6   1     4054.62     4110.84     55.72 o
   0   6   1    40081.58    40883.81    162.95 o
   1   6   1     3560.01     3639.15     53.18 o
   2   6   1     2414.34     2258.56     60.53 o
   3   6   1     6801.66     6304.18     77.05 o
   4   6   1     1294.12     1341.63     45.52 o
   5   6   1     4201.77     4047.80     59.12 o
   6   6   1     6497.98     6491.91     65.60 o
   7   6   1     5237.79     5609.08     62.74 o
   8   6   1      784.74      767.52     44.17 o
   9   6   1      769.12      815.09     69.22 o
  10   6   1     2388.11     2390.51     81.75 o
  11   6   1     6191.62     6467.70    105.78 o
  12   6   1     1831.42     2133.78     93.44 o
  13   6   1     1429.08     1603.51    104.00 o
  14   6   1      941.08     1030.37    104.84 o
  15   6   1      316.26      410.94    105.98 o
  16   6   1      164.09      446.20    129.44 o
  17   6   1     1901.78     1926.35    140.02 o
  18   6   1      406.02      510.39    135.44 o
  19   6   1      467.64      429.56    141.61 o
 -19   7   1      705.91      700.77    144.75 o
 -18   7   1       53.69      199.26    135.15 o
 -17   7   1      458.00      692.72    121.06 o
 -16   7   1     2934.39     3109.20    112.47 o
 -15   7   1     1453.10     1285.05     96.50 o
 -14   7   1     1017.89      979.97     90.40 o
 -13   7   1     1526.47     1637.61     93.65 o
 -12   7   1     3896.79     3764.53     99.33 o
 -11   7   1      748.30      761.81     79.47 o
 -10   7   1     1613.49     1544.05     82.29 o
  -9   7   1     8322.13     7751.93    101.83 o
  -8   7   1     5476.07     5702.34     82.01 o
  -7   7   1     1392.56     1310.15     52.82 o
  -6   7   1     3548.39     4023.33     68.32 o
  -5   7   1     1854.23     2002.44     59.01 o
  -4   7   1      127.44      282.52     50.24 o
  -3   7   1    10116.00     9348.50    251.47 o
  -2   7   1     8104.34     7215.79     77.62 o
  -1   7   1     4377.85     4306.65     61.19 o
   0   7   1    14613.08    13459.76     64.73 o
   1   7   1     4648.04     4443.10     48.86 o
   2   7   1     8467.90     7486.56    111.68 o
   3   7   1    10320.04     9674.67    106.49 o
   4   7   1      284.85      482.15     40.85 o
   5   7   1     1925.93     2058.22     55.07 o
   6   7   1     3536.54     4148.08     62.69 o
   7   7   1     1361.20     1233.90     51.71 o
   8   7   1     5769.57     5924.70     72.09 o
   9   7   1     8571.55     8080.53     98.10 o
  10   7   1     1861.21     1821.50     80.20 o
  11   7   1      732.92      707.97     87.72 o
  12   7   1     4008.78     3758.08    110.49 o
  13   7   1     1540.52     1611.18    105.43 o
  14   7   1     1055.71     1164.22    107.96 o
  15   7   1     1345.50     1238.39    110.77 o
  16   7   1     3014.02     3076.95    148.01 o
  17   7   1      425.54      590.60    131.49 o
  18   7   1       70.66      319.39    136.08 o
  19   7   1      727.36      773.33    148.48 o
 -19   8   1      193.27      283.93    144.21 o
 -18   8   1      968.35     1186.02    147.04 o
 -17   8   1      941.44      789.93    121.96 o
 -16   8   1      797.52      855.26    106.55 o
 -15   8   1      194.51      278.99     98.72 o
 -14   8   1      495.31      519.70     94.85 o
 -13   8   1     1243.69     1292.67     97.80 o
 -12   8   1     3141.85     2941.26     96.22 o
 -11   8   1     7665.65     8238.58    119.06 o
 -10   8   1      489.13      393.35     82.60 o
  -9   8   1     4845.02     4748.07     91.40 o
  -8   8   1    22467.79    23026.40    185.46 o
  -7   8   1     2832.42     2918.14     67.16 o
  -6   8   1     1761.76     1809.32     46.95 o
  -5   8   1     4957.10     4919.77     91.32 o
  -4   8   1    13973.25    13734.00    127.28 o
  -3   8   1    10082.71     9205.33    106.30 o
  -2   8   1     9366.74     9639.25    112.48 o
  -1   8   1     8420.74     8351.78     67.12 o
   0   8   1      468.67      525.74     41.86 o
   1   8   1     8633.46     8573.86     59.30 o
   2   8   1     8697.15     8855.19     83.28 o
   3   8   1    10524.28     9816.61     91.82 o
   4   8   1    13398.93    13290.05    101.50 o
   5   8   1     5060.54     4891.83     59.33 o
   6   8   1     2055.03     2187.45     58.61 o
   7   8   1     3076.25     3322.35     73.39 o
   8   8   1    21955.68    22330.79    201.86 o
   9   8   1     4747.64     4603.35     84.19 o
  10   8   1      491.67      510.65     74.53 o
  11   8   1     8044.62     8525.95    126.15 o
  12   8   1     3211.80     2884.89    106.25 o
  13   8   1     1120.84     1195.72    104.43 o
  14   8   1      564.35      696.63    102.08 o
  15   8   1      229.30      356.11    122.75 o
  16   8   1      752.04      776.81    128.42 o
  17   8   1      894.44      863.76    133.83 o
  18   8   1      926.20     1052.69    144.21 o
  19   8   1      191.07      272.51    141.76 o
 -19   9   1       91.33      102.45    144.74 o
 -18   9   1      981.33     1066.17    143.33 o
 -17   9   1      405.36      350.97    117.57 o
 -16   9   1      424.27      436.82    102.09 o
 -15   9   1     1714.38     1723.59    107.55 o
 -14   9   1      202.91      226.77     90.94 o
 -13   9   1      837.92      898.83     94.43 o
 -12   9   1      795.04      824.11    100.37 o
 -11   9   1     2300.43     2226.24    110.58 o
 -10   9   1      142.19      168.01    105.90 o
  -9   9   1     4729.95     4814.43    130.15 o
  -8   9   1     4177.64     5089.97    126.42 o
  -7   9   1     1485.31     1161.27     55.77 o
  -6   9   1     9674.56     8993.97    128.28 o
  -5   9   1     1522.47     1542.33     56.33 o
  -4   9   1     1244.26     1372.90     54.47 o
  -3   9   1      155.45      174.78     48.31 o
  -2   9   1      804.34      826.77     56.28 o
  -1   9   1     2202.36     1943.72     45.79 o
   0   9   1      254.99      391.50     42.50 o
   1   9   1     2328.13     2046.61     47.07 o
   2   9   1      797.49      770.12     40.97 o
   3   9   1      122.63      138.89     45.61 o
   4   9   1     1162.17     1363.41     53.49 o
   5   9   1     1739.40     1754.74     51.38 o
   6   9   1     9893.42     9183.74    106.21 o
   7   9   1     1661.52     1486.17     59.72 o
   8   9   1     4359.81     5150.07     86.09 o
   9   9   1     4656.81     4496.78     85.44 o
  10   9   1      136.04      147.43     81.47 o
  11   9   1     2238.41     2301.18     99.56 o
  12   9   1      881.60     1038.51    100.27 o
  13   9   1      952.43      945.16    110.03 o
  14   9   1      189.37      285.20     98.40 o
  15   9   1     1714.53     1787.88    132.01 o
  16   9   1      387.52      331.40    131.83 o
  17   9   1      408.94      459.92    134.42 o
  18   9   1     1043.73      940.86    143.68 o
  19   9   1       92.38      175.59    143.73 o
 -19  10   1      710.68      717.86    145.18 o
 -18  10   1      618.60      606.56    138.64 o
 -17  10   1      814.98      886.27    136.41 o
 -16  10   1      529.37      559.43    118.63 o
 -15  10   1      682.29      888.34    113.17 o
 -14  10   1       32.68      119.11    103.15 o
 -13  10   1      318.29      306.21    103.83 o
 -12  10   1     4955.70     4737.29    138.45 o
 -11  10   1      283.63      188.56    116.99 o
 -10  10   1     3158.87     3250.76    129.88 o
  -9  10   1     1483.96     1419.86    115.03 o
  -8  10   1    33991.40    34503.64    234.15 o
  -7  10   1     6369.70     5838.52    138.41 o
  -6  10   1     2412.55     2463.66     63.85 o
  -5  10   1      642.51      701.34     56.08 o
  -4  10   1     7633.30     7049.73     74.67 o
  -3  10   1      752.70      816.49     47.65 o
  -2  10   1     3626.42     3494.92     64.75 o
  -1  10   1      995.04      858.93     46.28 o
   0  10   1      101.26      145.52     42.66 o
   1  10   1     1279.62     1181.02     40.84 o
   2  10   1     3674.06     3516.48     53.75 o
   3  10   1      623.09      686.01     48.32 o
   4  10   1     7519.57     6953.11     79.20 o
   5  10   1      563.52      588.31     43.40 o
   6  10   1     2342.46     2463.53     56.17 o
   7  10   1     6148.68     5622.58    101.60 o
   8  10   1    34113.05    33601.54    327.19 o
   9  10   1     1548.54     1721.21     95.38 o
  10  10   1     3111.81     3076.88    108.38 o
  11  10   1      266.33      231.12     99.54 o
  12  10   1     5022.18     4674.48    125.99 o
  13  10   1      211.76      264.00     97.93 o
  14  10   1       13.91      141.58    130.92 o
  15  10   1      807.26      830.70    125.26 o
  16  10   1      475.39      430.18    130.29 o
  17  10   1      838.23     1047.07    138.77 o
  18  10   1      680.08      815.15    158.92 o
  19  10   1      606.42      682.54    164.44 o
 -19  11   1     1407.21     1214.73    152.44 o
 -18  11   1       27.73      142.04    140.99 o
 -17  11   1      228.86      334.01    133.75 o
 -16  11   1     1726.26     1651.36    125.19 o
 -15  11   1      428.87      448.56    113.31 o
 -14  11   1      607.34      639.91    107.68 o
 -13  11   1     1457.25     1213.46    118.17 o
 -12  11   1      343.56      423.59    126.96 o
 -11  11   1      127.30      122.51    119.71 o
 -10  11   1     1136.10     1151.56    118.55 o
  -9  11   1     6255.31     6784.18    147.79 o
  -8  11   1     6620.44     6811.31    119.19 o
  -7  11   1     6346.94     6795.96    129.69 o
  -6  11   1     2253.91     2045.99     62.86 o
  -5  11   1      498.72      688.49     54.49 o
  -4  11   1       24.83       68.27     50.47 o
  -3  11   1     6129.18     6050.04     75.13 o
  -2  11   1     3243.71     3495.47     75.86 o
  -1  11   1     3122.30     3674.11     56.20 o
   0  11   1      503.16      451.95     44.86 o
   1  11   1     3068.50     3535.16     48.36 o
   2  11   1     3263.29     3350.87     48.38 o
   3  11   1     6201.06     6073.09     90.93 o
   4  11   1       33.79      100.65     55.88 o
   5  11   1      543.65      756.41     45.18 o
   6  11   1     2175.43     2057.31     56.60 o
   7  11   1     6336.28     6752.92     78.63 o
   8  11   1     6646.96     7125.41    105.24 o
   9  11   1     6067.91     6815.66    137.65 o
  10  11   1     1107.45     1063.96     98.30 o
  11  11   1      179.12      253.64     99.88 o
  12  11   1      355.62      519.89    107.91 o
  13  11   1     1647.62     1384.23    114.45 o
  14  11   1      564.26      445.77    156.79 o
  15  11   1      395.68      389.81    145.23 o
  16  11   1     1629.93     1550.00    155.42 o
  17  11   1      212.01      339.79    150.75 o
  18  11   1       34.41       51.16    152.59 o
  19  11   1     1390.44     1503.18    176.14 o
 -18  12   1      482.95      631.30    143.33 o
 -17  12   1     1182.83     1109.68    140.89 o
 -16  12   1      316.59      445.32    118.08 o
 -15  12   1      219.55      335.38    113.61 o
 -14  12   1      460.25      552.70    119.79 o
 -13  12   1     2824.34     2998.22    133.84 o
 -12  12   1      213.44      176.93    126.58 o
 -11  12   1     1654.30     1437.03    130.60 o
 -10  12   1      736.44      780.07    121.42 o
  -9  12   1     4130.62     3952.04    148.11 o
  -8  12   1     3707.54     3840.92    124.98 o
  -7  12   1    15723.30    15013.05    226.45 o
  -6  12   1     4674.77     4099.04    129.00 o
  -5  12   1     2074.32     1820.18     60.55 o
  -4  12   1     1501.71     1333.49     55.39 o
  -3  12   1     5654.61     6538.27     84.38 o
  -2  12   1      405.10      223.43     59.44 o
  -1  12   1     8412.68     7755.26     82.14 o
   0  12   1       83.47      114.16     45.10 o
   1  12   1     8453.93     7867.25     60.32 o
   2  12   1      279.12      141.52     41.52 o
   3  12   1     5678.06     6540.45     71.38 o
   4  12   1     1510.49     1414.95     64.76 o
   5  12   1     2011.01     1862.02     50.67 o
   6  12   1     4837.80     4330.54     86.34 o
   7  12   1    15406.25    14517.01    116.36 o
   8  12   1     3816.50     3972.50    106.10 o
   9  12   1     4168.10     4061.19    122.68 o
  10  12   1      653.80      736.25    101.00 o
  11  12   1     1817.68     1725.88    117.63 o
  12  12   1      203.14      292.43    106.52 o
  13  12   1     2610.47     2878.35    149.98 o
  14  12   1      458.88      409.10    162.45 o
  15  12   1      204.82      313.55    169.81 o
  16  12   1      307.89      461.72    150.30 o
  17  12   1     1144.32     1076.40    163.46 o
  18  12   1      517.08      573.23    158.11 o
 -18  13   1     2074.52     2014.93    141.04 o
 -17  13   1      659.18      674.32    125.99 o
 -16  13   1     3072.41     2974.77    135.18 o
 -15  13   1      703.76      587.70    112.36 o
 -14  13   1     1393.83     1339.27    126.39 o
 -13  13   1     2856.76     3026.52    134.75 o
 -12  13   1     2342.94     2026.76    142.32 o
 -11  13   1     1760.59     1556.54    135.06 o
 -10  13   1     1998.85     1802.30    130.79 o
  -9  13   1     4600.35     4385.05    136.76 o
  -8  13   1     1198.77     1240.88    108.80 o
  -7  13   1       69.06      285.61    100.49 o
  -6  13   1     1456.14     1318.08     64.09 o
  -5  13   1     4481.04     4068.04     70.75 o
  -4  13   1      150.20      125.02     53.02 o
  -3  13   1     1004.60      937.63     72.70 o
  -2  13   1      351.32      445.88     60.81 o
  -1  13   1     1109.77     1009.36     50.93 o
   0  13   1     5066.62     4719.03     61.89 o
   1  13   1     1021.55      934.38     43.74 o
   2  13   1      376.55      394.33     38.54 o
   3  13   1     1028.29      893.22     55.55 o
   4  13   1      178.91      179.59     54.77 o
   5  13   1     4676.07     4389.56     84.58 o
   6  13   1     1264.09     1192.23     77.79 o
   7  13   1       40.59      190.12     74.19 o
   8  13   1     1097.24     1079.18     83.43 o
   9  13   1     4702.16     4530.27    134.88 o
  10  13   1     1965.36     1916.41    175.42 o
  11  13   1     1801.67     1747.12    111.12 o
  12  13   1     2285.99     1831.32    119.70 o
  13  13   1     3032.84     3326.69    150.04 o
  14  13   1     1346.14     1222.58    178.75 o
  15  13   1      702.10      591.00    173.20 o
  16  13   1     3032.04     2983.69    173.98 o
  17  13   1      634.00      819.49    160.98 o
  18  13   1     2101.42     1924.03    176.40 o
 -18  14   1      536.81      491.88    133.48 o
 -17  14   1      666.45      575.55    124.00 o
 -16  14   1     1360.22     1353.07    128.40 o
 -15  14   1     1422.42     1415.56    132.26 o
 -14  14   1      485.50      548.94    123.22 o
 -13  14   1     1898.93     1625.57    142.29 o
 -12  14   1     2559.49     2323.99    144.11 o
 -11  14   1        9.17       14.41    126.62 o
 -10  14   1     1413.43     1440.80    127.07 o
  -9  14   1      756.56      956.94    118.52 o
  -8  14   1     2901.41     3103.82    126.91 o
  -7  14   1     2938.67     3256.57    119.94 o
  -6  14   1     1305.30     1235.65     74.37 o
  -5  14   1     1087.08     1246.10     77.80 o
  -4  14   1     3193.45     3041.04     77.03 o
  -3  14   1     9124.16     8722.19    107.19 o
  -2  14   1      918.36      849.10     64.50 o
  -1  14   1     4927.72     4592.98     64.65 o
   0  14   1     2779.88     2891.55     58.56 o
   1  14   1     4943.50     4536.33     56.78 o
   2  14   1      858.96      742.03     41.88 o
   3  14   1     9490.31     8783.08     92.93 o
   4  14   1     3144.07     2808.59     70.36 o
   5  14   1     1006.72     1257.20     73.02 o
   6  14   1     1384.34     1297.63     75.64 o
   7  14   1     2884.00     2993.49     93.09 o
   8  14   1     2695.31     2939.47    106.03 o
   9  14   1      775.65     1091.76    111.64 o
  10  14   1     1492.60     1471.21    119.16 o
  11  14   1        1.80      175.73    105.70 o
  12  14   1     2534.70     2568.74    144.34 o
  13  14   1     1708.40     1711.57    143.67 o
  14  14   1      542.53      678.02    170.12 o
  15  14   1     1416.98     1537.36    180.39 o
  16  14   1     1474.55     1451.23    190.32 o
  17  14   1      652.33      787.14    162.54 o
  18  14   1      550.72      704.24    169.93 o
 -18  15   1     1903.75     2274.73    145.88 o
 -17  15   1      182.68      258.92    124.42 o
 -16  15   1     1834.30     1740.49    128.72 o
 -15  15   1     1182.08     1219.05    136.08 o
 -14  15   1     3475.60     3107.80    144.00 o
 -13  15   1      287.05      378.27    132.65 o
 -12  15   1     2043.31     2338.74    145.47 o
 -11  15   1     2695.20     2944.63    147.68 o
 -10  15   1     2297.02     2196.06    141.06 o
  -9  15   1     1625.23     1530.51    127.80 o
  -8  15   1     1888.00     1869.83    121.58 o
  -7  15   1      602.05      532.97    103.58 o
  -6  15   1      559.69      520.81     88.84 o
  -5  15   1    13228.56    14319.14    165.07 o
  -4  15   1     4656.09     4337.32     85.97 o
  -3  15   1     3989.74     4087.46     84.78 o
  -2  15   1     3258.86     3011.21     65.19 o
  -1  15   1     1490.47     1519.32     56.61 o
   0  15   1     2040.57     1931.23     56.39 o
   1  15   1     1541.92     1540.84     49.31 o
   2  15   1     3108.03     2873.67     49.83 o
   3  15   1     4085.19     4134.01     70.93 o
   4  15   1     4537.71     4031.36     79.45 o
   5  15   1    13101.61    14194.32    138.51 o
   6  15   1      634.21      702.10     74.98 o
   7  15   1      633.96      527.05     84.71 o
   8  15   1     1849.21     1856.81     95.92 o
   9  15   1     1698.86     1748.46    127.34 o
  10  15   1     2275.60     2245.57    131.19 o
  11  15   1     2583.73     2831.96    137.13 o
  12  15   1     2041.23     2332.15    145.01 o
  13  15   1      317.14      440.72    132.59 o
  14  15   1     3606.54     3191.84    194.62 o
  15  15   1     1123.22     1251.72    181.20 o
  16  15   1     1959.65     1986.40    193.29 o
  17  15   1      164.68      259.61    158.44 o
  18  15   1     1953.42     2006.26    179.41 o
 -18  16   1     1151.52     1174.20    160.59 o
 -17  16   1      142.63      258.03    125.06 o
 -16  16   1     1615.82     1468.20    139.97 o
 -15  16   1      331.90      457.79    133.40 o
 -14  16   1     1171.30     1033.74    146.89 o
 -13  16   1       55.66       56.15    132.55 o
 -12  16   1     2363.95     2351.13    146.69 o
 -11  16   1      746.12      905.21    133.79 o
 -10  16   1     1706.26     1457.88    133.00 o
  -9  16   1      557.27      628.23    121.64 o
  -8  16   1       86.41       92.27    109.33 o
  -7  16   1      701.39      680.06     98.20 o
  -6  16   1     2438.26     2429.03    101.46 o
  -5  16   1    11849.98    12712.87    143.70 o
  -4  16   1      834.54     1109.26     82.98 o
  -3  16   1     3956.23     3902.64     84.35 o
  -2  16   1       93.68      127.26     53.03 o
  -1  16   1       37.76       95.64     50.63 o
   0  16   1     4800.87     4905.09     69.51 o
   1  16   1       40.78       55.01     44.33 o
   2  16   1      109.68      136.07     41.76 o
   3  16   1     3819.65     3656.27     71.11 o
   4  16   1      808.50     1031.19     67.82 o
   5  16   1    11580.07    12311.43    198.16 o
   6  16   1     2201.35     2207.70     84.78 o
   7  16   1      706.77      790.93     91.69 o
   8  16   1      110.60      111.87     89.35 o
   9  16   1      562.63      557.89    113.40 o
  10  16   1     1536.53     1350.37    128.38 o
  11  16   1      854.66     1166.61    163.43 o
  12  16   1     2322.51     2434.58    146.64 o
  13  16   1       31.74      120.93    131.30 o
  14  16   1     1112.86     1053.76    148.35 o
  15  16   1      308.10      512.17    180.02 o
  16  16   1     1554.95     1577.12    193.33 o
  17  16   1      154.89      183.01    192.73 o
  18  16   1     1166.98     1419.78    178.39 o
 -17  17   1       52.98      142.89    128.45 o
 -16  17   1      490.55      465.51    132.97 o
 -15  17   1     1870.14     1781.87    143.62 o
 -14  17   1      766.99      717.95    146.29 o
 -13  17   1      646.19      573.16    138.72 o
 -12  17   1      552.32      593.29    135.08 o
 -11  17   1      235.53      357.59    132.98 o
 -10  17   1      614.64      546.17    129.86 o
  -9  17   1      336.76      285.12    121.83 o
  -8  17   1      280.52      323.53    100.39 o
  -7  17   1     3404.44     3323.60    115.49 o
  -6  17   1     1135.35      959.40     99.48 o
  -5  17   1     9370.42     9423.03    125.03 o
  -4  17   1     4553.14     4402.20    102.65 o
  -3  17   1     9479.50     8823.38    106.07 o
  -2  17   1     3086.89     2522.54     66.35 o
  -1  17   1     1437.98     1436.36     58.99 o
   0  17   1     1786.11     1820.13     59.92 o
   1  17   1     1495.68     1466.66     51.34 o
   2  17   1     2924.88     2404.68     67.92 o
   3  17   1     9368.57     8427.63     89.81 o
   4  17   1     4589.25     4532.63    100.05 o
   5  17   1     9109.98     9380.32    134.03 o
   6  17   1     1147.39     1129.03     84.67 o
   7  17   1     3317.12     3165.01    108.44 o
   8  17   1      207.50      191.88     92.44 o
   9  17   1      391.15      425.98    116.10 o
  10  17   1      645.68      648.99    123.44 o
  11  17   1      310.81      465.29    153.19 o
  12  17   1      524.62      731.45    133.85 o
  13  17   1      560.90      572.73    140.13 o
  14  17   1      749.71      668.90    145.86 o
  15  17   1     1837.12     1654.12    188.96 o
  16  17   1      480.18      508.29    181.21 o
  17  17   1       41.03      119.83    194.27 o
 -17  18   1      105.53       -9.24    144.53 o
 -16  18   1      133.80      155.11    131.28 o
 -15  18   1      738.93      687.78    137.32 o
 -14  18   1     1481.03     1258.99    152.97 o
 -13  18   1      387.82      287.28    139.94 o
 -12  18   1     1551.09     1443.95    146.09 o
 -11  18   1       80.73       40.09    124.75 o
 -10  18   1     1153.89     1156.81    138.04 o
  -9  18   1      122.37       93.01    110.22 o
  -8  18   1      292.28      263.40    107.76 o
  -7  18   1      451.43      402.97    104.68 o
  -6  18   1     4174.23     3780.16    120.06 o
  -5  18   1     1176.28     1047.05     83.25 o
  -4  18   1     2175.20     2268.30     89.27 o
  -3  18   1     4393.38     4100.76     92.41 o
  -2  18   1     4074.60     4079.64     79.97 o
  -1  18   1     1685.87     1648.34     60.99 o
   0  18   1      297.71      305.00     56.50 o
   1  18   1     1625.48     1585.63     53.09 o
   2  18   1     3758.57     3660.43     76.70 o
   3  18   1     4264.97     3866.66     77.81 o
   4  18   1     2121.81     2220.25     92.92 o
   5  18   1     1282.34     1094.10     96.21 o
   6  18   1     4124.54     3720.18    103.05 o
   7  18   1      381.04      385.58     95.01 o
   8  18   1      269.98      273.81    109.77 o
   9  18   1       95.16       87.81    120.21 o
  10  18   1     1081.29     1104.42    168.86 o
  11  18   1       59.48      210.85    155.22 o
  12  18   1     1572.52     1704.19    248.50 o
  13  18   1      404.21      388.78    140.10 o
  14  18   1     1460.67     1424.98    156.43 o
  15  18   1      664.69      981.57    185.76 o
  16  18   1      131.05      193.83    179.63 o
  17  18   1      114.87      211.70    186.37 o
 -17  19   1        5.66       60.41    162.23 o
 -16  19   1     1523.40     1372.39    145.54 o
 -15  19   1      313.07      356.11    134.83 o
 -14  19   1     1117.69     1174.85    156.05 o
 -13  19   1      681.73      596.86    144.96 o
 -12  19   1     1241.46     1130.37    150.78 o
 -11  19   1      363.83      259.16    109.89 o
 -10  19   1      901.95      819.38    114.36 o
  -9  19   1      120.20      112.59    110.54 o
  -8  19   1     1284.89     1171.75    115.97 o
  -7  19   1      207.30      164.73    104.13 o
  -6  19   1     1680.43     1516.80    110.54 o
  -5  19   1     4975.38     4611.52    103.20 o
  -4  19   1     3079.72     3107.61     94.72 o
  -3  19   1     2540.13     2639.27     88.94 o
  -2  19   1     7106.52     7701.72    106.74 o
  -1  19   1     1682.42     1836.49     64.38 o
   0  19   1     3451.87     3399.33     71.67 o
   1  19   1     1814.26     1929.55     73.19 o
   2  19   1     7147.51     7489.50     93.61 o
   3  19   1     2521.79     2468.12     75.36 o
   4  19   1     2982.97     3015.24     90.18 o
   5  19   1     4647.14     4318.96    119.43 o
   6  19   1     1794.43     1705.18     97.94 o
   7  19   1      194.35      254.23     89.24 o
   8  19   1     1505.93     1452.70    127.70 o
   9  19   1      141.73       80.46    120.19 o
  10  19   1      824.94      858.31    163.79 o
  11  19   1      314.12      421.60    155.69 o
  12  19   1     1147.19     1264.97    169.94 o
  13  19   1      675.75      630.57    143.69 o
  14  19   1     1108.49     1143.98    155.21 o
  15  19   1      296.85      358.62    179.41 o
  16  19   1     1603.93     1527.66    202.17 o
  17  19   1        8.76      110.77    192.59 o
 -16  20   1      448.70      419.21    158.62 o
 -15  20   1      450.37      425.34    155.31 o
 -14  20   1      349.25      432.50    150.83 o
 -13  20   1      484.24      402.99    146.17 o
 -12  20   1     2349.37     2235.95    155.61 o
 -11  20   1      811.95      718.53    115.97 o
 -10  20   1       76.54       71.01    110.55 o
  -9  20   1      185.78      246.61    111.81 o
  -8  20   1      525.11      532.30    110.31 o
  -7  20   1      838.21      782.22    113.24 o
  -6  20   1      296.57      170.72    104.24 o
  -5  20   1      878.94     1003.42     82.45 o
  -4  20   1     1629.02     1656.10     90.81 o
  -3  20   1      986.05      783.15     82.59 o
  -2  20   1     2426.85     2500.92     89.30 o
  -1  20   1      472.37      532.28     71.51 o
   0  20   1     1363.16     1533.95     66.75 o
   1  20   1      552.03      535.48     67.74 o
   2  20   1     2468.45     2498.28     77.53 o
   3  20   1     1001.38      709.42     79.14 o
   4  20   1     1697.32     1730.66     86.30 o
   5  20   1      779.65      921.26     95.76 o
   6  20   1      282.63      382.20     93.39 o
   7  20   1      707.09      689.89     94.58 o
   8  20   1      553.44      642.45    122.62 o
   9  20   1      188.26      152.83    156.73 o
  10  20   1       51.20      268.55    161.56 o
  11  20   1      886.80     1055.49    168.62 o
  12  20   1     2317.68     2169.30    178.84 o
  13  20   1      485.91      457.09    155.94 o
  14  20   1      363.63      460.98    155.94 o
  15  20   1      451.34      435.84    183.69 o
  16  20   1      431.71      316.98    187.64 o
 -16  21   1      469.68      392.61    168.56 o
 -15  21   1      825.70      693.40    159.50 o
 -14  21   1      332.60      394.78    152.36 o
 -13  21   1      225.85      140.65    144.83 o
 -12  21   1       45.53       43.40    137.59 o
 -11  21   1      121.26      189.61    117.18 o
 -10  21   1      723.22      710.39    117.78 o
  -9  21   1      487.70      618.66    115.21 o
  -8  21   1     1357.44     1294.53    118.40 o
  -7  21   1     4046.22     4308.21    134.65 o
  -6  21   1      414.42      449.87    106.99 o
  -5  21   1     3617.66     3868.79    106.85 o
  -4  21   1      372.74      491.02     87.93 o
  -3  21   1     1629.08     1400.77     90.07 o
  -2  21   1     2929.07     2829.28     94.61 o
  -1  21   1     4265.73     3820.77     90.38 o
   0  21   1     2765.50     2586.46     79.15 o
   1  21   1     4317.26     3834.06     87.13 o
   2  21   1     3046.14     2883.73     82.61 o
   3  21   1     1727.00     1546.13     86.93 o
   4  21   1      349.55      504.36     82.40 o
   5  21   1     3800.76     3955.00    114.29 o
   6  21   1      452.42      565.29     97.57 o
   7  21   1     4258.13     4420.45    123.83 o
   8  21   1     1255.27     1286.36    128.81 o
   9  21   1      396.90      362.96    156.24 o
  10  21   1      720.87      631.22    158.49 o
  11  21   1      149.02      299.32    166.22 o
  12  21   1       41.81      195.69    165.66 o
  13  21   1      262.68      344.59    177.21 o
  14  21   1      346.01      413.68    148.51 o
  15  21   1      834.70      971.00    191.95 o
  16  21   1      515.94      494.71    196.57 o
 -16  22   1      513.69      584.23    168.44 o
 -15  22   1      698.04      633.33    160.67 o
 -14  22   1      560.45      473.03    153.45 o
 -13  22   1       95.08      127.55    145.26 o
 -12  22   1      152.73      159.53    137.31 o
 -11  22   1      449.82      482.45    124.77 o
 -10  22   1      152.53      165.17    116.05 o
  -9  22   1      732.21      746.11    116.26 o
  -8  22   1      898.70      870.36    117.04 o
  -7  22   1       93.08       78.89    108.84 o
  -6  22   1       41.08       96.46     98.40 o
  -5  22   1     1947.61     1603.35     89.95 o
  -4  22   1     3388.46     3610.88    106.01 o
  -3  22   1      648.05      639.56     87.17 o
  -2  22   1     1187.07      878.91     82.83 o
  -1  22   1      471.05      529.88     87.16 o
   0  22   1      841.55      900.10     86.74 o
   1  22   1      440.00      543.00     75.02 o
   2  22   1     1051.57      787.15     84.43 o
   3  22   1      596.95      604.83     85.34 o
   4  22   1     3396.24     3730.45    102.28 o
   5  22   1     2026.87     1715.48    106.12 o
   6  22   1       48.50      117.40     93.04 o
   7  22   1       65.40      215.30     99.20 o
   8  22   1     1134.03     1202.89    135.10 o
   9  22   1      703.81      735.25    160.75 o
  10  22   1      122.44      156.92    162.13 o
  11  22   1      466.13      440.38    164.38 o
  12  22   1      166.00      183.61    170.16 o
  13  22   1       86.25      171.44    169.54 o
  14  22   1      606.89      658.43    154.49 o
  15  22   1      705.30      869.89    192.63 o
  16  22   1      512.64      680.79    193.63 o
 -15  23   1       91.91      132.50    187.19 o
 -14  23   1      728.31      707.14    159.40 o
 -13  23   1      313.32      301.50    152.07 o
 -12  23   1      246.45       99.67    137.96 o
 -11  23   1      266.94      213.40    141.50 o
 -10  23   1      281.11      352.63    118.39 o
  -9  23   1     1458.31     1187.29    119.28 o
  -8  23   1       55.68       71.11    108.91 o
  -7  23   1     2416.36     2213.64    126.24 o
  -6  23   1     2223.30     2032.41    126.91 o
  -5  23   1      242.98      274.08     86.50 o
  -4  23   1      683.25      714.80     93.75 o
  -3  23   1      280.34      269.06     89.41 o
  -2  23   1       69.66      136.15     79.55 o
  -1  23   1      929.54      929.47     90.25 o
   0  23   1     1201.21     1258.32     90.37 o
   1  23   1     1022.47      930.53     79.43 o
   2  23   1       79.30      104.84     83.54 o
   3  23   1      282.52      226.85     85.68 o
   4  23   1      738.10      860.50     90.73 o
   5  23   1      200.93      237.84    101.41 o
   6  23   1     2274.58     2128.02    103.94 o
   7  23   1     2352.48     2143.13    114.96 o
   8  23   1       44.29      158.43    124.82 o
   9  23   1     1507.55     1244.92    164.36 o
  10  23   1      316.73      452.12    168.76 o
  11  23   1      260.61      176.15    176.34 o
  12  23   1      191.65      337.73    169.93 o
  13  23   1      272.84      343.67    169.70 o
  14  23   1      695.38      726.69    163.09 o
  15  23   1       72.64      129.79    157.09 o
 -15  24   1       17.10      169.34    190.75 o
 -14  24   1      787.82      945.87    164.32 o
 -13  24   1      104.81      177.47    150.34 o
 -12  24   1     1515.59     1517.53    156.35 o
 -11  24   1      627.04      444.66    141.34 o
 -10  24   1      432.65      445.19    124.80 o
  -9  24   1      854.06      746.39    122.25 o
  -8  24   1      790.24      881.24    120.31 o
  -7  24   1     1017.00      786.69    119.25 o
  -6  24   1     1027.21     1144.91    109.00 o
  -5  24   1     2505.00     2776.58    100.07 o
  -4  24   1      380.13      301.43     96.21 o
  -3  24   1      668.02      679.36     93.61 o
  -2  24   1     1015.01     1075.91     96.22 o
  -1  24   1     1314.01     1257.43     94.51 o
   0  24   1     1180.56     1227.05     93.46 o
   1  24   1     1372.24     1209.39    101.97 o
   2  24   1      901.78      916.53     90.69 o
   3  24   1      716.20      645.76     90.83 o
   4  24   1      412.33      398.20     89.84 o
   5  24   1     2415.95     2730.50    119.58 o
   6  24   1     1012.94      998.07    107.51 o
   7  24   1      827.02      720.36    107.29 o
   8  24   1      826.22      939.07    135.65 o
   9  24   1      825.26      769.04    139.86 o
  10  24   1      416.46      388.04    167.07 o
  11  24   1      678.37      527.24    174.52 o
  12  24   1     1450.92     1414.35    188.39 o
  13  24   1      118.97      201.26    180.06 o
  14  24   1      759.82      890.85    160.86 o
  15  24   1       14.67      130.95    163.75 o
 -15  25   1      144.24      337.78    195.15 o
 -14  25   1     2461.48     2436.45    206.15 o
 -13  25   1     1222.74     1294.86    160.38 o
 -12  25   1     1685.69     1460.89    160.20 o
 -11  25   1      406.18      449.93    147.42 o
 -10  25   1      306.11      356.67    126.71 o
  -9  25   1      490.90      609.27    121.93 o
  -8  25   1      348.17      188.06    107.51 o
  -7  25   1      234.49      286.13    105.24 o
  -6  25   1     1403.18     1325.87    100.89 o
  -5  25   1     3003.66     3038.76    112.45 o
  -4  25   1      331.55      228.18     95.52 o
  -3  25   1       29.84       83.17     94.42 o
  -2  25   1      126.36      135.51     93.68 o
  -1  25   1      643.69      573.88     94.73 o
   0  25   1      854.02      795.95     93.67 o
   1  25   1      591.06      579.00    101.17 o
   2  25   1       98.83      149.52     96.70 o
   3  25   1       60.00       88.46     91.16 o
   4  25   1      393.42      369.24     90.95 o
   5  25   1     3068.26     2883.71    120.33 o
   6  25   1     1474.82     1421.44    111.87 o
   7  25   1      197.86      194.72    103.51 o
   8  25   1      306.62      258.17    117.77 o
   9  25   1      579.40      872.26    140.57 o
  10  25   1      276.54      394.59    142.83 o
  11  25   1      359.71      512.23    176.05 o
  12  25   1     1717.25     1886.71    190.09 o
  13  25   1     1196.64     1384.77    192.06 o
  14  25   1     2507.53     2605.97    215.98 o
  15  25   1      116.82      311.77    166.82 o
 -14  26   1      236.62      527.94    199.13 o
 -13  26   1      266.43      502.14    158.07 o
 -12  26   1      683.89      835.79    152.81 o
 -11  26   1      241.07      344.41    149.42 o
 -10  26   1      359.49      398.59    122.74 o
  -9  26   1     2219.17     2257.14    127.12 o
  -8  26   1      957.20      831.13    125.81 o
  -7  26   1     1326.92     1582.39    114.06 o
  -6  26   1       19.60      145.74     95.47 o
  -5  26   1     2478.96     2382.92    109.34 o
  -4  26   1      319.67      450.81     95.60 o
  -3  26   1       10.83       53.28     94.18 o
  -2  26   1      231.01      178.53     94.43 o
  -1  26   1      574.86      703.84     95.90 o
   0  26   1      496.77      433.90    101.88 o
   1  26   1      619.98      702.35    104.29 o
   2  26   1      273.26      217.30     99.70 o
   3  26   1        8.92      -25.01     89.53 o
   4  26   1      333.16      435.35     92.35 o
   5  26   1     2410.11     2263.46    118.53 o
   6  26   1       21.65       78.76    104.90 o
   7  26   1     1313.94     1531.02    117.39 o
   8  26   1      970.93      962.70    127.19 o
   9  26   1     2299.68     2107.61    156.40 o
  10  26   1      336.70      370.54    145.06 o
  11  26   1      238.70      388.21    147.32 o
  12  26   1      690.75     1004.50    188.24 o
  13  26   1      297.72      426.22    182.82 o
  14  26   1      206.27      395.17    191.16 o
 -14  27   1     1180.13     1382.34    273.94 o
 -13  27   1      327.65      456.50    253.79 o
 -12  27   1     1979.52     2128.64    168.88 o
 -11  27   1     1739.75     1763.39    159.94 o
 -10  27   1      344.30      370.46    128.00 o
  -9  27   1      118.09      132.95    125.12 o
  -8  27   1      396.15      464.94    112.15 o
  -7  27   1       49.35      235.86    110.16 o
  -6  27   1     1186.36     1335.35    105.07 o
  -5  27   1     1682.13     1846.40    108.57 o
  -4  27   1     1225.46     1367.42    103.75 o
  -3  27   1      131.28      101.62     95.52 o
  -2  27   1      331.21      427.31     94.85 o
  -1  27   1      813.69      895.65     97.72 o
   0  27   1       18.13       11.52    100.09 o
   1  27   1      690.85      694.09    104.33 o
   2  27   1      329.24      330.46    101.56 o
   3  27   1      133.45       91.08     98.41 o
   4  27   1     1230.78     1332.39    100.03 o
   5  27   1     1786.09     1785.12    117.40 o
   6  27   1     1284.18     1467.01    117.29 o
   7  27   1       67.13      107.48    111.04 o
   8  27   1      423.50      592.58    128.75 o
   9  27   1      131.60      310.26    128.52 o
  10  27   1      392.78      381.52    146.21 o
  11  27   1     1716.10     1669.05    163.01 o
  12  27   1     2098.47     2006.97    171.82 o
  13  27   1      350.39      540.20    193.38 o
  14  27   1     1255.49     1177.62    201.52 o
 -13  28   1      137.95      641.32    256.13 o
 -12  28   1     1157.17     1369.04    201.30 o
 -11  28   1      203.22      397.23    180.54 o
 -10  28   1      906.64     1191.01    153.77 o
  -9  28   1     1731.79     1915.97    127.97 o
  -8  28   1      252.99      430.48    114.72 o
  -7  28   1      465.49      566.73    111.57 o
  -6  28   1     4112.63     4188.61    124.00 o
  -5  28   1      648.92      711.42    105.28 o
  -4  28   1     1060.92     1101.21    105.79 o
  -3  28   1      144.68      129.34     96.78 o
  -2  28   1       77.54      139.45     94.45 o
  -1  28   1      570.62      605.27    106.33 o
   0  28   1       15.37      136.82    102.15 o
   1  28   1      668.42      725.64    106.79 o
   2  28   1       92.74      115.46     99.68 o
   3  28   1      142.54      117.76    100.54 o
   4  28   1     1066.85     1025.07    108.78 o
   5  28   1      697.48      659.73    112.37 o
   6  28   1     4106.49     4241.36    136.84 o
   7  28   1      496.03      473.14    115.72 o
   8  28   1      258.85      292.12    125.80 o
   9  28   1     1754.97     1769.60    141.17 o
  10  28   1      864.00      897.38    139.72 o
  11  28   1      192.61      342.91    151.36 o
  12  28   1     1098.65     1319.69    166.34 o
  13  28   1      125.05      330.13    192.64 o
 -12  29   1      103.82      490.50    242.18 o
 -11  29   1     1275.00     1690.08    200.95 o
 -10  29   1      570.42      933.25    191.83 o
  -9  29   1      794.50      941.19    140.12 o
  -8  29   1       71.23      212.78    128.56 o
  -7  29   1       89.67      245.38    112.50 o
  -6  29   1      149.38      327.33    103.90 o
  -5  29   1     1008.58     1081.88    110.78 o
  -4  29   1     3777.80     3782.04    123.77 o
  -3  29   1     1177.83     1237.25    106.26 o
  -2  29   1      322.69      396.42    100.98 o
  -1  29   1      510.23      510.12    106.76 o
   0  29   1      164.10      115.03    105.16 o
   1  29   1      546.02      542.98    105.61 o
   2  29   1      324.47      322.42    104.57 o
   3  29   1     1213.30     1235.74    114.19 o
   4  29   1     3688.74     3617.09    130.28 o
   5  29   1     1022.64     1087.12    131.05 o
   6  29   1      160.20      286.40    113.26 o
   7  29   1       91.97      106.39    114.23 o
   8  29   1       72.16      145.07    127.82 o
   9  29   1      803.98      913.90    136.09 o
  10  29   1      604.02      778.87    140.51 o
  11  29   1     1309.17     1558.41    148.25 o
  12  29   1       94.87      219.63    185.33 o
 -12  30   1     1018.39     1014.94    181.23 o
 -11  30   1      457.55      622.93    170.09 o
 -10  30   1     2304.87     2543.58    175.26 o
  -9  30   1      371.78      581.76    137.52 o
  -8  30   1      238.77      254.99    123.15 o
  -7  30   1      462.17      367.88    123.30 o
  -6  30   1     4143.39     4391.36    147.28 o
  -5  30   1       38.01      155.27    106.62 o
  -4  30   1      935.35      965.10    110.60 o
  -3  30   1     2398.51     2079.95    115.74 o
  -2  30   1      601.11      565.30    113.13 o
  -1  30   1       26.02       89.52    107.20 o
   0  30   1       19.06       43.99    106.08 o
   1  30   1       31.49      101.88    106.57 o
   2  30   1      680.48      636.33    127.32 o
   3  30   1     2332.82     2191.97    139.99 o
   4  30   1     1059.58     1004.03    132.68 o
   5  30   1       43.54      109.14    127.13 o
   6  30   1     4131.85     4098.19    156.31 o
   7  30   1      437.01      288.92    118.46 o
   8  30   1      263.24      202.09    129.38 o
   9  30   1      334.59      503.53    136.99 o
  10  30   1     2345.38     2098.75    152.28 o
  11  30   1      465.48      355.36    141.94 o
  12  30   1     1030.50     1038.19    173.84 o
 -11  31   1       42.08      199.85    147.20 o
 -10  31   1      787.65      940.17    149.37 o
  -9  31   1      479.87      563.85    130.86 o
  -8  31   1      175.37      161.39    123.94 o
  -7  31   1      260.51      268.57    136.15 o
  -6  31   1      830.35     1090.41    127.39 o
  -5  31   1      118.48      231.20    108.52 o
  -4  31   1      847.46      850.07    110.62 o
  -3  31   1       53.80      182.62    106.47 o
  -2  31   1      256.52      360.26    128.52 o
  -1  31   1      710.11      573.57    130.19 o
   0  31   1       13.57      101.56    125.03 o
   1  31   1      664.87      497.08    129.36 o
   2  31   1      213.46      296.84    127.96 o
   3  31   1       54.40      162.82    128.58 o
   4  31   1      783.26      901.42    135.67 o
   5  31   1      125.09      173.49    129.20 o
   6  31   1      868.85     1033.32    156.88 o
   7  31   1      297.67      263.45    119.31 o
   8  31   1      162.41      244.94    132.43 o
   9  31   1      470.21      612.70    141.66 o
  10  31   1      785.04      836.73    144.41 o
  11  31   1       40.28      154.73    166.31 o
 -10  32   1      199.84      388.83    149.28 o
  -9  32   1     1420.51     1466.76    154.14 o
  -8  32   1      652.34      821.42    146.42 o
  -7  32   1      851.56      667.18    166.96 o
  -6  32   1      200.43      300.74    139.22 o
  -5  32   1      200.35      185.08    122.11 o
  -4  32   1      106.52      151.62    120.51 o
  -3  32   1     2001.59     1971.84    146.67 o
  -2  32   1      166.42      215.34    130.29 o
  -1  32   1      750.11      598.78    134.75 o
   0  32   1       62.58       78.87    127.46 o
   1  32   1      777.80      776.63    134.59 o
   2  32   1      170.06      309.32    130.11 o
   3  32   1     1991.23     2078.73    145.42 o
   4  32   1      135.72      187.08    132.32 o
   5  32   1      224.93      233.49    133.03 o
   6  32   1      187.22      204.86    147.64 o
   7  32   1      906.60      959.33    139.17 o
   8  32   1      688.60      710.40    137.94 o
   9  32   1     1471.60     1464.12    150.98 o
  10  32   1      224.07      271.63    142.73 o
 -10  33   1      469.27      520.51    175.51 o
  -9  33   1      730.92      733.06    203.17 o
  -8  33   1      402.23      519.72    173.84 o
  -7  33   1      157.69       87.50    162.18 o
  -6  33   1      576.81      483.58    143.74 o
  -5  33   1      205.62      245.55    123.84 o
  -4  33   1      316.13      375.26    136.97 o
  -3  33   1     1929.90     1918.65    147.36 o
  -2  33   1      925.51     1080.45    139.17 o
  -1  33   1       13.39       63.05    131.23 o
   0  33   1      584.88      592.82    134.98 o
   1  33   1       20.83       62.02    130.84 o
   2  33   1      842.45      997.02    138.19 o
   3  33   1     1945.02     2001.33    147.49 o
   4  33   1      330.18      223.13    133.81 o
   5  33   1      193.05      231.13    134.53 o
   6  33   1      567.28      623.63    135.48 o
   7  33   1      167.01      135.78    137.50 o
   8  33   1      413.23      496.89    157.97 o
   9  33   1      792.41      649.00    146.64 o
  10  33   1      486.46      505.57    148.67 o
  -9  34   1      291.65      380.95    202.45 o
  -8  34   1      663.48      642.45    174.03 o
  -7  34   1       16.38       19.05    164.99 o
  -6  34   1      309.37      242.83    144.82 o
  -5  34   1       56.34       70.89    125.38 o
  -4  34   1      202.90       95.23    137.07 o
  -3  34   1      157.87      277.75    135.70 o
  -2  34   1     1262.06     1576.12    146.01 o
  -1  34   1      481.56      398.34    136.33 o
   0  34   1       62.88      161.09    135.36 o
   1  34   1      536.22      650.20    139.13 o
   2  34   1     1231.45     1539.11    145.58 o
   3  34   1      144.77      273.84    136.34 o
   4  34   1      240.10      318.52    134.72 o
   5  34   1       50.75       -0.88    149.37 o
   6  34   1      330.99      300.92    136.14 o
   7  34   1       30.52       73.45    137.64 o
   8  34   1      689.10      798.22    164.92 o
   9  34   1      261.29      262.52    164.94 o
  -7  35   1      251.43      272.80    174.42 o
  -6  35   1      135.50      137.00    146.23 o
  -5  35   1      110.26      219.75    143.29 o
  -4  35   1      466.31      591.05    143.04 o
  -3  35   1      611.01      524.10    140.34 o
  -2  35   1      311.98      561.35    140.42 o
  -1  35   1      649.06      765.56    141.86 o
   0  35   1     1833.10     1680.37    149.94 o
   1  35   1      663.86      630.39    141.94 o
   2  35   1      308.14      458.14    140.53 o
   3  35   1      607.88      596.84    142.27 o
   4  35   1      438.86      601.16    140.20 o
   5  35   1      119.70       90.20    154.71 o
   6  35   1       99.71       72.98    140.72 o
   7  35   1      271.28      386.15    143.53 o
  -6  36   1      129.26       84.11    149.57 o
  -5  36   1      184.29      331.84    169.41 o
  -4  36   1       70.49      148.57    142.34 o
  -3  36   1      931.16     1007.90    148.19 o
  -2  36   1      658.15      816.20    145.88 o
  -1  36   1      153.28      254.07    140.46 o
   0  36   1      368.49      444.93    143.29 o
   1  36   1      133.96      164.42    138.73 o
   2  36   1      625.69      685.82    142.97 o
   3  36   1      942.09      926.10    149.52 o
   4  36   1       90.16      145.40    138.55 o
   5  36   1      177.05      211.56    158.34 o
   6  36   1      107.08      235.58    143.62 o
  -4  37   1      264.70      361.73    149.92 o
  -3  37   1       93.15      201.52    145.16 o
  -2  37   1      345.48      507.24    147.75 o
  -1  37   1      407.28      470.34    146.31 o
   0  37   1      274.47      430.99    147.73 o
   1  37   1      389.29      446.89    148.47 o
   2  37   1      386.31      635.92    147.92 o
   3  37   1       73.26      266.41    144.53 o
   4  37   1      244.34      245.30    146.89 o
  -2  38   1       56.56      106.85    147.04 o
  -1  38   1       22.59      192.88    148.94 o
   0  38   1      574.68      666.15    151.97 o
   1  38   1       26.78      174.12    146.97 o
   2  38   1       73.38      246.64    148.89 o
   0   0   2    77506.47    82174.47    413.92 o
   1   0   2     9064.06     9769.52     81.53 o
   2   0   2    20821.70    19903.15    214.16 o
   3   0   2     1564.44     1666.36     53.97 o
   4   0   2      857.02      861.99     60.54 o
   5   0   2     8034.59     7837.90     71.66 o
   6   0   2     7140.07     7624.32     67.61 o
   7   0   2     3495.88     3647.87     53.07 o
   8   0   2     9888.56     8849.05     89.57 o
   9   0   2     2658.45     2505.60     66.65 o
  10   0   2      324.07      409.98     64.32 o
  11   0   2     3088.08     3242.75     79.37 o
  12   0   2     1432.60     1668.06     79.71 o
  13   0   2     5417.71     5182.40    107.87 o
  14   0   2      940.97      731.77     89.19 o
  15   0   2      395.29     1070.67    105.55 o
  16   0   2     2827.64     2418.45    145.46 o
  17   0   2      181.96      297.31    145.71 o
  18   0   2       28.04      208.25    175.10 o
  19   0   2     2811.01     2465.49    209.02 o
 -19   1   2      162.40      357.42    183.88 o
 -18   1   2     1039.26     1015.11    159.96 o
 -17   1   2      113.14      251.99    134.13 o
 -16   1   2      218.58      491.00    131.78 o
 -15   1   2     5434.48     5013.34    122.88 o
 -14   1   2     2931.32     3017.48     98.99 o
 -13   1   2     1400.01     1231.59     88.52 o
 -12   1   2      365.78      525.17     74.37 o
 -11   1   2      659.85      703.56     70.29 o
 -10   1   2     4933.45     4629.49     76.19 o
  -9   1   2     1447.39     1352.16     58.48 o
  -8   1   2     3657.43     3450.02     54.24 o
  -7   1   2     3587.35     3470.12     48.31 o
  -6   1   2    15516.18    17563.46    104.69 o
  -5   1   2    10090.00    10754.73     65.23 o
  -4   1   2    10761.94    10309.16     66.98 o
  -3   1   2     5768.89     5871.01     65.47 o
  -2   1   2    20180.27    21357.86    202.47 o
  -1   1   2    11010.94    11470.05     79.66 o
   0   1   2   143495.02   151998.94   1156.54 o
   1   1   2    11201.26    11720.59     98.80 o
   2   1   2    20880.96    22271.33    458.94 o
   3   1   2     5672.13     5955.74     73.11 o
   4   1   2    11007.89    10751.07    106.62 o
   5   1   2     9978.76    10496.89     80.44 o
   6   1   2    15220.87    17200.26    135.14 o
   7   1   2     3576.31     3568.62     53.36 o
   8   1   2     3717.35     3533.35     57.14 o
   9   1   2     1433.69     1403.05     61.65 o
  10   1   2     4828.56     4598.75     79.23 o
  11   1   2      649.43      660.60     68.17 o
  12   1   2      356.21      484.48     81.42 o
  13   1   2     1464.09     1415.74     90.09 o
  14   1   2     2911.81     2915.33    100.21 o
  15   1   2     5563.66     5249.90    126.35 o
  16   1   2      216.06      562.02    117.50 o
  17   1   2       99.45      165.88    167.73 o
  18   1   2      983.44      820.24    183.44 o
  19   1   2      202.00      335.80    186.07 o
 -19   2   2      968.29      937.59    168.95 o
 -18   2   2      762.50      884.61    145.08 o
 -17   2   2      301.67      248.39    137.44 o
 -16   2   2     7399.89     7244.28    176.56 o
 -15   2   2     2807.74     3037.53    113.81 o
 -14   2   2      974.13     1183.05     98.99 o
 -13   2   2      398.42      357.64     76.52 o
 -12   2   2     2396.08     2313.08     78.22 o
 -11   2   2      181.98      125.54     64.78 o
 -10   2   2     6870.40     6947.33     84.38 o
  -9   2   2     3860.48     3982.10     69.44 o
  -8   2   2    21457.26    22563.24    126.02 o
  -7   2   2     2701.96     2537.06     60.31 o
  -6   2   2      446.52      497.90     41.52 o
  -5   2   2     3250.84     3781.02     49.73 o
  -4   2   2      881.91      732.80     35.82 o
  -3   2   2    10114.96     9132.36     64.09 o
  -2   2   2    14276.45    14655.14    129.84 o
  -1   2   2     2856.62     2786.52     81.64 o
   0   2   2    16970.84    16972.48    145.93 o
   1   2   2     2764.91     2760.84     87.11 o
   2   2   2    13123.62    13629.01     90.79 o
   3   2   2    10150.36     9338.54     79.08 o
   4   2   2      821.25      682.13     40.39 o
   5   2   2     3455.08     4060.13     53.03 o
   6   2   2      444.45      499.54     45.06 o
   7   2   2     2626.00     2454.68     55.74 o
   8   2   2    21076.38    21790.18    173.18 o
   9   2   2     4001.33     4165.68     63.65 o
  10   2   2     6855.75     6940.97     87.23 o
  11   2   2      175.25      135.96     65.24 o
  12   2   2     2399.54     2285.88     89.71 o
  13   2   2      394.24      394.81     84.05 o
  14   2   2     1081.85     1112.88     96.95 o
  15   2   2     2826.28     3023.54    125.10 o
  16   2   2     7540.77     7386.69    274.84 o
  17   2   2      325.03      323.14    177.73 o
  18   2   2      780.22      916.05    182.93 o
  19   2   2      937.80      911.81    188.89 o
 -19   3   2     1360.78     1457.82    168.92 o
 -18   3   2     1833.96     1916.76    155.58 o
 -17   3   2      342.19      473.69    132.34 o
 -16   3   2     1226.16     1448.96    121.60 o
 -15   3   2     1398.15     1508.86    119.18 o
 -14   3   2     5428.40     5514.08    120.75 o
 -13   3   2      354.26      496.13     80.21 o
 -12   3   2      410.49      514.40     71.53 o
 -11   3   2     2648.82     2498.06     73.98 o
 -10   3   2     1369.74     1291.74     64.60 o
  -9   3   2     5676.04     5791.99     75.21 o
  -8   3   2     7944.02     7832.02     81.35 o
  -7   3   2     1956.17     2351.60     58.16 o
  -6   3   2     7083.36     6835.28     61.73 o
  -5   3   2     7497.66     7499.85     56.99 o
  -4   3   2     3298.07     3269.35     43.41 o
  -3   3   2    21541.49    22445.29    161.72 o
  -2   3   2     6954.80     6396.16     69.35 o
  -1   3   2     5814.18     6821.40     87.89 o
   0   3   2    28414.21    29960.08    257.44 o
   1   3   2     5463.10     6474.85     72.03 o
   2   3   2     6932.62     6505.29     84.50 o
   3   3   2    22025.49    23449.47     94.49 o
   4   3   2     3479.24     3508.43     58.35 o
   5   3   2     7738.77     7859.59     63.61 o
   6   3   2     6853.97     6530.90     72.88 o
   7   3   2     1984.94     2386.07     56.89 o
   8   3   2     7811.94     7445.11    110.12 o
   9   3   2     5759.21     5869.63     77.73 o
  10   3   2     1383.68     1177.74     68.58 o
  11   3   2     2608.78     2670.20     90.14 o
  12   3   2      475.23      586.36     85.89 o
  13   3   2      327.42      428.02     91.11 o
  14   3   2     5356.84     5373.78    131.47 o
  15   3   2     1320.31     1376.34    124.27 o
  16   3   2     1331.49     1538.59    134.62 o
  17   3   2      390.92      499.05    175.09 o
  18   3   2     1818.34     1914.44    198.39 o
  19   3   2     1317.51     1464.92    204.74 o
 -19   4   2     1275.95     1295.78    158.56 o
 -18   4   2      777.68      736.68    140.89 o
 -17   4   2       63.06      343.03    138.99 o
 -16   4   2     2189.91     2046.70    125.52 o
 -15   4   2     2349.96     2270.86    122.10 o
 -14   4   2      175.53      338.09     80.42 o
 -13   4   2     1812.62     1767.55     86.01 o
 -12   4   2     5887.28     6287.61    101.35 o
 -11   4   2     9169.54     9575.30     99.59 o
 -10   4   2     1929.81     1935.16     66.35 o
  -9   4   2      393.96      535.19     60.56 o
  -8   4   2     1408.99     2037.62     61.81 o
  -7   4   2    14258.41    14762.72    101.01 o
  -6   4   2     3522.16     3079.84     49.60 o
  -5   4   2    19321.60    18002.17    100.63 o
  -4   4   2     3053.36     3250.33     46.27 o
  -3   4   2     1031.72     1241.16     43.36 o
  -2   4   2     2056.53     1658.23     45.82 o
  -1   4   2      299.41      347.82     51.62 o
   0   4   2        5.18       26.69     62.28 o
   1   4   2      257.49      320.04     43.04 o
   2   4   2     1824.83     1574.01     57.39 o
   3   4   2      975.78     1266.17     50.77 o
   4   4   2     3028.31     3336.56     66.68 o
   5   4   2    19177.73    18300.11    240.82 o
   6   4   2     3517.76     3156.16     54.79 o
   7   4   2    14372.56    14493.31    132.71 o
   8   4   2     1436.42     2006.49     58.99 o
   9   4   2      454.18      566.77     56.68 o
  10   4   2     1837.15     1800.24     88.26 o
  11   4   2     9432.58     9885.59    120.61 o
  12   4   2     5897.74     6177.22    112.67 o
  13   4   2     1956.86     1851.88    111.47 o
  14   4   2      164.13      351.39    113.59 o
  15   4   2     2348.78     2202.60    132.85 o
  16   4   2     2165.68     1952.79    135.98 o
  17   4   2       76.46      296.57    149.76 o
  18   4   2      842.91      850.95    178.72 o
  19   4   2     1420.68     1511.02    199.48 o
 -19   5   2     1196.23     1285.24    156.65 o
 -18   5   2       17.98       91.13    141.89 o
 -17   5   2     2614.45     2554.98    137.22 o
 -16   5   2      960.88      870.52    116.38 o
 -15   5   2     1289.40     1436.65    109.20 o
 -14   5   2      933.55      896.05     83.41 o
 -13   5   2     2682.16     2577.70     89.97 o
 -12   5   2      113.64      287.85     76.83 o
 -11   5   2     8588.02     8063.34    103.98 o
 -10   5   2     2243.42     2294.20     68.89 o
  -9   5   2     4925.64     5146.42     78.37 o
  -8   5   2     8047.99     8483.28     89.93 o
  -7   5   2     4970.28     5455.68     64.45 o
  -6   5   2     1287.36     1153.07     45.01 o
  -5   5   2     2748.06     2498.33     53.18 o
  -4   5   2     1640.70     1727.80     45.23 o
  -3   5   2    34261.66    34748.01    125.06 o
  -2   5   2    11777.48    10699.40     64.91 o
  -1   5   2     3021.50     2809.01     56.39 o
   0   5   2     3693.83     3607.34     80.02 o
   1   5   2     3157.72     2941.62     77.45 o
   2   5   2    11982.46    10983.44     79.70 o
   3   5   2    34674.92    35715.51    218.32 o
   4   5   2     1907.22     2116.61     55.07 o
   5   5   2     2673.43     2422.15     54.37 o
   6   5   2     1251.67     1092.99     47.98 o
   7   5   2     4947.73     5243.91     66.27 o
   8   5   2     7968.07     8033.01    108.14 o
   9   5   2     4948.77     4973.58     74.25 o
  10   5   2     2341.46     2324.42     92.58 o
  11   5   2     8735.93     8334.17    127.29 o
  12   5   2      107.59      320.50     87.06 o
  13   5   2     2996.11     2798.69    116.65 o
  14   5   2      908.57      801.48    116.74 o
  15   5   2     1143.01     1379.41    129.64 o
  16   5   2      929.37      741.09    127.04 o
  17   5   2     2708.16     2563.82    144.96 o
  18   5   2       21.89      221.89    153.92 o
  19   5   2     1142.44     1214.73    199.20 o
 -19   6   2     1642.97     1596.51    158.50 o
 -18   6   2      206.14      227.39    140.27 o
 -17   6   2      975.84      958.44    126.26 o
 -16   6   2      566.08      582.71    105.46 o
 -15   6   2     1467.12     1657.48    101.85 o
 -14   6   2      490.93      536.30     82.17 o
 -13   6   2      781.64      870.44     82.32 o
 -12   6   2     2741.96     2386.87     88.13 o
 -11   6   2     9421.20     8887.31    107.33 o
 -10   6   2    12493.07    12893.00    109.19 o
  -9   6   2    10690.51    11670.85     98.36 o
  -8   6   2    12673.77    12693.56     98.95 o
  -7   6   2     4612.06     4280.15     63.79 o
  -6   6   2       58.09      103.06     48.74 o
  -5   6   2     9883.10    10285.95     79.13 o
  -4   6   2     2710.81     3001.10     48.33 o
  -3   6   2    17882.90    18464.18     70.38 o
  -2   6   2    17423.84    17027.14    125.43 o
  -1   6   2     3882.85     4063.88     66.45 o
   0   6   2     4412.58     4831.54     60.11 o
   1   6   2     3851.88     3947.60     49.18 o
   2   6   2    17292.25    17078.38    186.36 o
   3   6   2    17862.86    18780.11    101.50 o
   4   6   2     2874.67     3284.35     64.24 o
   5   6   2     9779.78    10110.11     72.87 o
   6   6   2       91.09      156.74     50.09 o
   7   6   2     4610.56     4176.44     62.46 o
   8   6   2    12173.32    11977.10    133.79 o
   9   6   2    10455.03    11291.91    128.00 o
  10   6   2    12596.55    12907.04    144.76 o
  11   6   2     9443.29     8799.70    128.72 o
  12   6   2     2885.62     2616.32    111.55 o
  13   6   2      731.60      873.47    115.80 o
  14   6   2      577.69      627.85    116.18 o
  15   6   2     1340.27     1524.10    129.49 o
  16   6   2      669.54      720.09    127.20 o
  17   6   2      941.25      979.71    141.04 o
  18   6   2      240.93      327.20    156.62 o
  19   6   2     1785.66     1569.37    207.42 o
 -19   7   2      731.36      729.57    174.60 o
 -18   7   2      617.53      618.93    129.40 o
 -17   7   2     1895.94     1908.94    119.62 o
 -16   7   2      348.81      404.00    104.98 o
 -15   7   2     3574.39     3152.20    110.17 o
 -14   7   2      642.63      578.94     89.86 o
 -13   7   2     4338.38     4246.12     99.37 o
 -12   7   2      363.08      445.74     80.15 o
 -11   7   2      750.31     1158.39     78.41 o
 -10   7   2     3609.42     4074.33     82.69 o
  -9   7   2      522.35      652.08     56.61 o
  -8   7   2     5328.99     5381.05     71.27 o
  -7   7   2    15955.93    15405.96    154.78 o
  -6   7   2     4664.34     4441.96     63.05 o
  -5   7   2     8218.04     7932.89     73.50 o
  -4   7   2    11093.18    11566.64     99.83 o
  -3   7   2     2992.79     3067.99     49.13 o
  -2   7   2     3294.74     3190.09     44.85 o
  -1   7   2    24559.33    23902.65    128.62 o
   0   7   2    33563.48    32162.00    270.14 o
   1   7   2    25089.06    24344.46    136.27 o
   2   7   2     3501.75     3378.37     51.36 o
   3   7   2     3171.89     3398.95     57.68 o
   4   7   2    10971.55    11323.66     71.91 o
   5   7   2     8388.40     8113.08     90.60 o
   6   7   2     4675.04     4472.17     66.64 o
   7   7   2    16054.82    15238.89    111.71 o
   8   7   2     5445.40     5438.67     64.52 o
   9   7   2      471.86      628.84     56.60 o
  10   7   2     3337.31     3660.51     88.58 o
  11   7   2      710.43     1146.41     93.35 o
  12   7   2      318.24      376.19    130.51 o
  13   7   2     4378.55     4536.04    138.38 o
  14   7   2      726.78      687.60    116.91 o
  15   7   2     3661.07     3248.50    144.39 o
  16   7   2      406.97      469.10    127.00 o
  17   7   2     1953.13     1866.63    145.07 o
  18   7   2      632.05      667.28    161.32 o
  19   7   2      791.66      776.10    171.04 o
 -19   8   2      699.57      677.81    170.05 o
 -18   8   2     1216.37     1273.49    143.78 o
 -17   8   2      675.46      709.84    124.30 o
 -16   8   2     1483.15     1485.23    115.57 o
 -15   8   2      557.63      660.59     96.78 o
 -14   8   2      999.88     1037.88     93.77 o
 -13   8   2     2425.97     2622.96     93.27 o
 -12   8   2     3169.17     3128.17     94.31 o
 -11   8   2     7144.13     6651.22    116.19 o
 -10   8   2      291.77      355.31     71.33 o
  -9   8   2     1178.74     1063.99     77.59 o
  -8   8   2     5586.21     5541.69     77.47 o
  -7   8   2     3506.48     3089.22     59.52 o
  -6   8   2     7416.58     7925.76     93.00 o
  -5   8   2     1960.40     1939.16     67.12 o
  -4   8   2      707.90      887.38     53.83 o
  -3   8   2     6783.42     6898.41     58.74 o
  -2   8   2     4215.20     4267.81     54.57 o
  -1   8   2      916.22     1198.24     52.26 o
   0   8   2      206.92      419.28     44.12 o
   1   8   2      950.06     1235.78     44.81 o
   2   8   2     4038.66     4238.65     51.58 o
   3   8   2     6505.53     6661.65     62.76 o
   4   8   2      791.74     1048.54     40.97 o
   5   8   2     2024.31     2085.39     44.45 o
   6   8   2     6908.42     7206.94    111.48 o
   7   8   2     3373.70     2943.81     67.96 o
   8   8   2     5484.87     5451.99     74.93 o
   9   8   2     1204.23     1040.85     61.20 o
  10   8   2      290.08      374.88     73.25 o
  11   8   2     6787.24     6238.81    172.30 o
  12   8   2     2809.23     2757.45    148.93 o
  13   8   2     2577.17     2744.94    150.72 o
  14   8   2      962.42     1139.92    123.64 o
  15   8   2      526.84      691.68    125.18 o
  16   8   2     1634.27     1558.39    137.40 o
  17   8   2      674.96      804.28    136.61 o
  18   8   2     1189.57     1151.34    164.07 o
  19   8   2      680.01      704.12    172.07 o
 -19   9   2      121.66      169.90    167.75 o
 -18   9   2       92.24      179.69    124.17 o
 -17   9   2      407.57      526.10    117.44 o
 -16   9   2     2198.45     1861.90    117.03 o
 -15   9   2      899.57      885.39    108.34 o
 -14   9   2      739.96      839.98    101.67 o
 -13   9   2     2912.80     2790.10     93.89 o
 -12   9   2      563.47      632.75     99.94 o
 -11   9   2     1667.83     1566.09     99.64 o
 -10   9   2     6233.69     6360.86    123.92 o
  -9   9   2      300.72      225.63     68.59 o
  -8   9   2     2567.21     2651.18     76.79 o
  -7   9   2     3589.44     3565.26     79.17 o
  -6   9   2     4012.92     3858.37     78.95 o
  -5   9   2     5227.19     5438.48     81.41 o
  -4   9   2    31095.91    29578.77    192.45 o
  -3   9   2    10167.03     9155.77     77.86 o
  -2   9   2    35194.49    34729.16    127.78 o
  -1   9   2     3370.08     3341.16     63.09 o
   0   9   2     5689.81     5100.88     50.10 o
   1   9   2     3468.70     3398.12     45.86 o
   2   9   2    34580.15    34445.46    162.27 o
   3   9   2    10687.79     9817.34     75.07 o
   4   9   2    30921.21    29098.42    221.84 o
   5   9   2     5415.20     5608.27     66.93 o
   6   9   2     4102.04     3961.05     58.76 o
   7   9   2     3602.19     3528.88     58.13 o
   8   9   2     2467.34     2424.63     65.71 o
   9   9   2      340.48      354.83     61.06 o
  10   9   2     6070.81     6115.78    116.53 o
  11   9   2     1751.12     1740.87    137.04 o
  12   9   2      559.96      536.05    133.48 o
  13   9   2     2658.28     2590.46    150.98 o
  14   9   2      736.63      899.15    143.56 o
  15   9   2      922.61      789.89    126.93 o
  16   9   2     2115.82     1894.22    142.16 o
  17   9   2      409.89      507.45    137.36 o
  18   9   2       91.26      191.48    137.46 o
  19   9   2      130.46      259.74    166.53 o
 -18  10   2     2268.74     2285.80    140.09 o
 -17  10   2      211.96      344.51    121.47 o
 -16  10   2      878.62     1072.07    113.79 o
 -15  10   2     1406.51     1291.28    110.00 o
 -14  10   2      989.74      744.56    103.26 o
 -13  10   2      118.25      289.31     94.60 o
 -12  10   2     2315.35     2500.03    116.31 o
 -11  10   2     1478.05     1602.89    118.32 o
 -10  10   2     5159.17     4839.26    112.08 o
  -9  10   2     8195.76     7747.95    118.76 o
  -8  10   2     1089.64     1337.72     72.84 o
  -7  10   2     1473.42     1411.53     70.38 o
  -6  10   2     7461.54     7248.39     90.74 o
  -5  10   2     3496.72     3600.10     74.57 o
  -4  10   2     6188.90     5928.09     80.30 o
  -3  10   2     9679.13     9376.83     90.57 o
  -1  10   2     5060.73     4834.13     54.74 o
   1  10   2     5303.44     5113.30     51.94 o
   3  10   2     9667.11     9605.64     79.54 o
   4  10   2     6175.78     5726.89     83.46 o
   5  10   2     3576.69     3630.74     55.87 o
   6  10   2     7164.86     6737.48     70.97 o
   7  10   2     1557.70     1450.63     54.46 o
   8  10   2     1067.21     1271.01     62.55 o
   9  10   2     8294.54     7597.12    105.82 o
  10  10   2     5429.27     5333.74    142.07 o
  11  10   2     1444.41     1542.89    124.76 o
  12  10   2     2201.42     2243.36    170.31 o
  13  10   2       83.23      233.51    132.92 o
  14  10   2     1053.00      759.51    144.76 o
  15  10   2     1419.84     1258.63    134.63 o
  16  10   2      850.06     1052.34    134.04 o
  17  10   2      211.80      271.98    152.33 o
  18  10   2     2291.47     2227.73    174.96 o
 -18  11   2      571.42      641.33    130.89 o
 -17  11   2     2496.75     2248.65    125.94 o
 -16  11   2     2487.97     2182.85    123.04 o
 -15  11   2      272.23      406.41    107.35 o
 -14  11   2      166.87      237.80    100.01 o
 -13  11   2      119.91      138.97     96.09 o
 -12  11   2      360.83      474.82    117.69 o
 -11  11   2      900.28      903.50    118.42 o
 -10  11   2     1027.63     1347.94    116.42 o
  -9  11   2     3845.66     3877.08    103.19 o
  -8  11   2    14268.30    12841.57    116.48 o
  -7  11   2    13288.76    14051.57    176.57 o
  -6  11   2     3472.97     3447.37    104.93 o
  -5  11   2     1046.31     1186.72     64.98 o
  -4  11   2     3101.50     3583.38     69.39 o
  -3  11   2     2847.48     2767.58     50.51 o
  -2  11   2    14079.92    14126.16    143.24 o
  -1  11   2    25074.84    24196.29     95.94 o
   0  11   2    47155.76    51230.81    154.30 o
   1  11   2    25318.98    24703.10    116.46 o
   2  11   2    13806.62    13597.51     77.73 o
   3  11   2     2897.40     2812.97     51.56 o
   4  11   2     3103.31     3589.10     64.97 o
   5  11   2     1028.39     1090.55     47.26 o
   6  11   2     3408.44     3105.62     54.90 o
   7  11   2    13191.32    13802.66    147.69 o
   8  11   2    14301.84    12644.97    106.96 o
   9  11   2     3850.74     3834.46     92.96 o
  10  11   2     1132.99     1535.09    123.16 o
  11  11   2      890.36      977.08    125.07 o
  12  11   2      354.63      472.24    158.60 o
  13  11   2       99.40      151.17    154.81 o
  14  11   2      157.80      142.48    162.85 o
  15  11   2      276.74      454.89    168.09 o
  16  11   2     2425.98     2399.80    165.30 o
  17  11   2     2563.68     2351.80    171.46 o
  18  11   2      543.32      743.57    161.81 o
 -18  12   2     3484.07     3015.29    150.01 o
 -17  12   2       81.95      119.67    113.93 o
 -16  12   2      139.91      153.98    108.53 o
 -15  12   2     2573.47     2480.82    120.99 o
 -14  12   2     1587.63     1360.67    109.84 o
 -13  12   2     3484.47     3399.96    125.93 o
 -12  12   2     2425.99     2482.30    131.37 o
 -11  12   2     1895.64     1932.80    125.26 o
 -10  12   2     4604.22     4356.60    135.79 o
  -9  12   2     8046.15     7395.18    142.65 o
  -8  12   2     1711.59     1975.62     87.73 o
  -7  12   2     5167.62     4765.17     86.89 o
  -6  12   2    13892.45    14291.41    134.77 o
  -5  12   2       15.85       46.89     59.54 o
  -4  12   2     2802.37     2593.18     64.80 o
  -3  12   2     3911.11     4074.25     59.15 o
  -2  12   2     5619.58     5059.05     74.33 o
  -1  12   2     6614.92     7479.50     67.81 o
   0  12   2     2936.13     2833.29     51.46 o
   1  12   2     6837.90     7727.46     63.33 o
   2  12   2     5699.96     5091.08     56.17 o
   3  12   2     3755.81     3874.32     51.77 o
   4  12   2     2603.35     2258.71     63.77 o
   5  12   2       20.41       74.62     42.97 o
   6  12   2    13580.24    13666.86    164.35 o
   7  12   2     5433.66     5080.99     82.56 o
   8  12   2     1757.64     1788.81     79.63 o
   9  12   2     8156.21     7630.03    125.66 o
  10  12   2     4554.61     4335.62    146.95 o
  11  12   2     1905.41     1935.10    132.69 o
  12  12   2     2535.56     2737.76    177.11 o
  13  12   2     3623.90     3480.45    189.24 o
  14  12   2     1537.80     1173.93    175.89 o
  15  12   2     2749.40     2571.86    193.47 o
  16  12   2      152.77      193.43    144.33 o
  17  12   2      116.66      277.97    153.69 o
  18  12   2     3360.07     3218.64    188.88 o
 -18  13   2      522.32      583.03    134.70 o
 -17  13   2      351.35      375.57    116.67 o
 -16  13   2      372.20      379.68    113.42 o
 -15  13   2     2031.65     2051.18    122.42 o
 -14  13   2     1208.12     1337.66    108.79 o
 -13  13   2     1140.93     1121.05    129.03 o
 -12  13   2     5125.98     4727.04    146.61 o
 -11  13   2      273.23      239.05    119.22 o
 -10  13   2     1306.69     1343.85    119.66 o
  -9  13   2     3450.32     3177.51    124.88 o
  -8  13   2     6719.52     6691.89    117.73 o
  -7  13   2      474.93      740.91     71.45 o
  -6  13   2      885.75      963.49     68.72 o
  -5  13   2     2805.40     3018.31     80.36 o
  -4  13   2    18496.88    18031.92    135.46 o
  -3  13   2     5726.17     5614.99     80.00 o
  -2  13   2     3008.00     2879.09     69.78 o
  -1  13   2     3442.81     3310.08     58.10 o
   0  13   2     1701.94     1560.33     48.60 o
   1  13   2     3509.68     3387.57     53.49 o
   2  13   2     3142.61     2991.06     48.70 o
   3  13   2     5706.61     5348.58     64.63 o
   4  13   2    17837.99    17177.11    256.54 o
   5  13   2     2767.36     2869.60     84.60 o
   6  13   2      819.23      964.48     61.69 o
   7  13   2      430.27      756.40     75.87 o
   8  13   2     6761.59     6879.94    113.78 o
   9  13   2     3531.12     3256.05    137.45 o
  10  13   2     1367.05     1625.62    132.19 o
  11  13   2      272.69      310.33    130.89 o
  12  13   2     5239.62     5101.89    195.43 o
  13  13   2     1147.91     1138.22    169.53 o
  14  13   2     1067.74     1201.39    177.31 o
  15  13   2     2011.76     1829.54    190.88 o
  16  13   2      396.30      442.74    184.67 o
  17  13   2      365.73      397.35    160.42 o
  18  13   2      534.09      619.20    169.16 o
 -18  14   2     1266.90     1205.14    130.49 o
 -17  14   2     1212.24     1183.58    124.82 o
 -16  14   2       77.37      164.52    114.61 o
 -15  14   2     2892.05     3123.09    128.31 o
 -14  14   2     4048.35     4146.68    155.42 o
 -13  14   2     3730.72     3546.43    145.88 o
 -12  14   2     4267.46     4361.61    149.98 o
 -11  14   2      493.77      441.19    118.65 o
 -10  14   2      892.11      917.26    117.09 o
  -9  14   2     4125.83     4020.37    131.07 o
  -8  14   2     1754.75     2162.85    113.19 o
  -7  14   2     4399.23     4459.05    112.64 o
  -6  14   2    21379.59    21136.73    239.96 o
  -5  14   2     4140.39     4399.67     83.47 o
  -4  14   2     4146.38     3956.65     75.03 o
  -3  14   2     5630.36     5667.32     74.20 o
  -2  14   2     3648.19     4018.25     65.43 o
  -1  14   2      771.52      882.02     53.84 o
   0  14   2     6706.57     6426.40     65.78 o
   1  14   2      770.04      915.50     46.64 o
   2  14   2     3674.02     4005.84     53.06 o
   3  14   2     5637.65     5454.53     83.31 o
   4  14   2     4222.81     4051.08     83.05 o
   5  14   2     4239.66     4376.66     86.62 o
   6  14   2    21263.00    20565.05    129.89 o
   7  14   2     4385.12     4228.43    101.34 o
   8  14   2     1808.80     2101.84    111.86 o
   9  14   2     4023.41     3682.42    142.70 o
  10  14   2      781.18      865.57    134.89 o
  11  14   2      471.66      375.63    128.78 o
  12  14   2     4079.39     3906.47    195.95 o
  13  14   2     3811.11     3793.01    192.49 o
  14  14   2     3940.03     3687.81    217.93 o
  15  14   2     2769.63     2977.26    202.34 o
  16  14   2       68.56      104.44    178.32 o
  17  14   2     1127.67     1152.74    164.11 o
  18  14   2     1202.96      957.85    172.72 o
 -18  15   2      321.32      302.82    123.77 o
 -17  15   2      944.50      884.58    124.94 o
 -16  15   2      198.42      238.02    114.31 o
 -15  15   2     1771.80     2009.28    121.69 o
 -14  15   2      501.45      794.80    134.22 o
 -13  15   2     1940.10     2036.78    136.40 o
 -12  15   2     5805.12     5044.63    152.91 o
 -11  15   2      206.32      356.53    119.41 o
 -10  15   2      345.33      247.09    115.79 o
  -9  15   2       71.96      187.53    110.17 o
  -8  15   2     3156.27     3103.99    122.15 o
  -7  15   2    12433.40    12138.95    185.21 o
  -6  15   2     1214.79     1290.58     71.73 o
  -5  15   2     5514.14     5817.29    100.98 o
  -4  15   2     4871.29     4640.38     80.32 o
  -3  15   2     2612.23     2877.86     73.85 o
  -2  15   2     6593.72     7108.11     85.24 o
  -1  15   2    18882.26    17360.39     96.09 o
   0  15   2      515.21      774.99     48.41 o
   1  15   2    18576.01    16986.59    134.26 o
   2  15   2     6459.85     6663.71     71.20 o
   3  15   2     2675.20     2911.20     61.08 o
   4  15   2     4797.74     4561.13     82.75 o
   5  15   2     5521.06     5701.60     94.57 o
   6  15   2     1227.36     1421.07     70.19 o
   7  15   2    12600.81    12391.57    139.51 o
   8  15   2     3175.97     3086.39    120.94 o
   9  15   2       64.41      141.78    144.72 o
  10  15   2      396.47      268.78    132.41 o
  11  15   2      256.53      307.52    126.67 o
  12  15   2     6035.32     5509.33    169.69 o
  13  15   2     1911.69     1912.23    178.66 o
  14  15   2      457.14      613.56    173.85 o
  15  15   2     1708.59     1866.94    191.21 o
  16  15   2      195.04      201.91    183.95 o
  17  15   2      954.94      851.49    193.05 o
  18  15   2      308.78      437.85    170.45 o
 -17  16   2      708.09      806.51    124.55 o
 -16  16   2      269.20      448.81    114.62 o
 -15  16   2     2855.16     2788.15    139.90 o
 -14  16   2     1877.74     1679.82    139.48 o
 -13  16   2     1152.32     1180.91    135.03 o
 -12  16   2      778.25      985.49    123.69 o
 -11  16   2     1105.35     1089.58    122.95 o
 -10  16   2      426.47      453.28    118.13 o
  -9  16   2     9592.67     9744.24    164.42 o
  -8  16   2     1096.16      928.75    108.71 o
  -7  16   2     4545.56     4270.64    124.73 o
  -6  16   2      790.32      758.49     81.27 o
  -5  16   2     1529.65     1603.89     74.55 o
  -4  16   2     1453.39     1487.67     70.40 o
  -3  16   2     7708.35     8807.55     92.81 o
  -2  16   2     2239.51     1926.90     69.52 o
  -1  16   2     8106.11     7137.05     73.92 o
   0  16   2     6219.30     5448.72     66.71 o
   1  16   2     8377.43     7301.33     70.97 o
   2  16   2     2253.83     1931.38     49.94 o
   3  16   2     7832.17     8738.04    100.41 o
   4  16   2     1499.70     1476.25     65.74 o
   5  16   2     1642.38     1564.98     79.31 o
   6  16   2      870.04      872.07     81.87 o
   7  16   2     4591.63     4259.74    118.50 o
   8  16   2     1165.10      950.99    115.39 o
   9  16   2     9733.79    10067.81    215.01 o
  10  16   2      390.46      264.14    132.94 o
  11  16   2     1029.44     1002.00    133.85 o
  12  16   2      788.75      927.79    137.75 o
  13  16   2     1197.69     1250.76    179.29 o
  14  16   2     1922.03     1900.56    223.52 o
  15  16   2     2700.02     2386.19    196.12 o
  16  16   2      253.13      380.46    188.65 o
  17  16   2      648.97      631.91    199.31 o
 -17  17   2     1034.33     1007.78    129.89 o
 -16  17   2      537.95      537.86    116.08 o
 -15  17   2      367.86      523.76    142.17 o
 -14  17   2     1756.93     1491.24    139.08 o
 -13  17   2     1133.61     1220.99    136.58 o
 -12  17   2     1408.40     1464.09    132.05 o
 -11  17   2      824.59      842.37    125.27 o
 -10  17   2     4043.19     3931.34    141.23 o
  -9  17   2     3093.63     2840.94    129.94 o
  -8  17   2      251.22      343.80    109.78 o
  -7  17   2     2678.88     2824.39    116.88 o
  -6  17   2      424.93      469.77     89.45 o
  -5  17   2     2443.84     2166.31     77.88 o
  -4  17   2    13427.73    12635.36    111.96 o
  -3  17   2     3100.93     3061.30     76.23 o
  -2  17   2     8627.03     8767.75     98.04 o
  -1  17   2     7194.46     8004.65     78.60 o
   0  17   2     1055.47     1335.94     54.81 o
   1  17   2     6988.37     7648.29     73.94 o
   2  17   2     8776.51     8839.72     82.91 o
   3  17   2     3200.66     3103.16     68.45 o
   4  17   2    13565.70    12882.13    151.21 o
   5  17   2     2383.99     2072.14     86.16 o
   6  17   2      393.57      453.09     74.47 o
   7  17   2     2823.11     3067.87    114.66 o
   8  17   2      239.39      350.77    112.04 o
   9  17   2     3178.10     2950.85    175.26 o
  10  17   2     4062.42     4021.37    183.56 o
  11  17   2      887.34      815.78    136.29 o
  12  17   2     1395.79     1505.90    146.11 o
  13  17   2     1114.17     1169.24    180.77 o
  14  17   2     1789.54     1548.21    185.26 o
  15  17   2      361.06      574.24    178.76 o
  16  17   2      594.40      562.92    190.65 o
  17  17   2     1147.16     1111.18    209.43 o
 -17  18   2     1177.09     1223.28    133.27 o
 -16  18   2      555.72      587.78    120.33 o
 -15  18   2      536.28      660.39    143.76 o
 -14  18   2      267.92      335.20    131.95 o
 -13  18   2      192.03      236.31    131.35 o
 -12  18   2     4650.42     4333.46    153.15 o
 -11  18   2       94.30      281.40    123.09 o
 -10  18   2      104.47      250.75    115.17 o
  -9  18   2      171.71      339.26    115.51 o
  -8  18   2       69.43      226.73    110.16 o
  -7  18   2     5675.94     5492.11    128.91 o
  -6  18   2     4553.78     4093.39    113.71 o
  -5  18   2      399.96      517.66     83.91 o
  -4  18   2     8852.10     8736.74    108.64 o
  -3  18   2     1039.66     1112.10     73.55 o
  -2  18   2     4894.20     4742.00     87.67 o
  -1  18   2     2430.87     2267.55     62.27 o
   0  18   2     5123.92     5540.16     72.40 o
   1  18   2     2433.30     2307.83     63.60 o
   2  18   2     4767.89     4497.33     79.81 o
   3  18   2     1038.57     1010.22     65.62 o
   4  18   2     9270.43     9006.28    122.18 o
   5  18   2      474.53      561.12     84.18 o
   6  18   2     4732.28     4034.20    104.71 o
   7  18   2     5570.48     5197.31    154.46 o
   8  18   2       76.41      151.83    153.49 o
   9  18   2      201.38      180.14    158.26 o
  10  18   2       81.24      127.54    152.80 o
  11  18   2       73.16      337.77    134.93 o
  12  18   2     4653.73     4527.18    171.03 o
  13  18   2      221.26      332.72    168.88 o
  14  18   2      245.87      378.63    173.11 o
  15  18   2      519.87      552.28    186.56 o
  16  18   2      567.78      691.27    188.85 o
  17  18   2     1137.32     1124.55    206.44 o
 -16  19   2      315.64      422.70    147.12 o
 -15  19   2       11.92      194.27    140.02 o
 -14  19   2     1275.35     1241.05    140.29 o
 -13  19   2       65.29       76.76    130.99 o
 -12  19   2       50.44      167.22    124.42 o
 -11  19   2     1831.46     1722.76    133.05 o
 -10  19   2     2313.44     2091.29    173.77 o
  -9  19   2      617.81      808.27    116.71 o
  -8  19   2      278.46      307.47    103.06 o
  -7  19   2     2997.72     2978.52    115.34 o
  -6  19   2     1912.30     1586.80    103.67 o
  -5  19   2     2575.54     2767.21     99.50 o
  -4  19   2     4033.62     4656.24     90.89 o
  -3  19   2     3680.31     3390.89     87.84 o
  -2  19   2     4847.08     4845.74     91.68 o
  -1  19   2     4647.28     4532.33     73.47 o
   0  19   2     4395.49     4766.26     72.19 o
   1  19   2     4600.06     4363.65     82.85 o
   2  19   2     4970.34     4828.08     85.08 o
   3  19   2     3786.46     3383.99     78.75 o
   4  19   2     4036.01     4687.56    108.40 o
   5  19   2     2677.18     2851.15    101.61 o
   6  19   2     1985.30     1531.92    107.46 o
   7  19   2     2831.72     2910.80    118.64 o
   8  19   2      282.78      365.61    157.75 o
   9  19   2      674.75      648.65    165.00 o
  10  19   2     2278.69     2139.65    179.44 o
  11  19   2     1866.49     1766.53    173.89 o
  12  19   2       51.40       43.73    139.84 o
  13  19   2       65.27      135.72    171.24 o
  14  19   2     1348.85     1267.33    186.74 o
  15  19   2       15.88      161.48    180.72 o
  16  19   2      307.23      459.91    193.67 o
 -16  20   2      178.32      158.76    145.46 o
 -15  20   2     2047.83     1771.18    182.33 o
 -14  20   2      965.23     1011.39    140.75 o
 -13  20   2      234.91      288.05    132.61 o
 -12  20   2      106.70      182.45    127.27 o
 -11  20   2     1962.06     1900.18    135.86 o
 -10  20   2      153.65      195.89    118.60 o
  -9  20   2     2553.12     2830.39    121.61 o
  -8  20   2      291.40      275.42    105.82 o
  -7  20   2     1675.50     1647.38    110.14 o
  -6  20   2      740.50      766.36    101.87 o
  -5  20   2     2877.32     2887.63    102.98 o
  -4  20   2    10586.31     9904.96    109.89 o
  -3  20   2      512.89      553.29     77.58 o
  -2  20   2     5062.46     4814.58     93.85 o
  -1  20   2      260.36      278.24     58.82 o
   0  20   2     1421.75     1315.40     72.17 o
   1  20   2      243.52      282.29     67.46 o
   2  20   2     5013.82     4640.14     86.66 o
   3  20   2      425.73      500.85     77.27 o
   4  20   2    10565.44     9591.46    133.16 o
   5  20   2     2862.73     2750.92    104.75 o
   6  20   2      728.63      752.38    108.71 o
   7  20   2     1585.42     1590.48    115.44 o
   8  20   2      264.10      227.77    124.08 o
   9  20   2     2662.62     2804.39    178.97 o
  10  20   2      190.44      276.72    156.47 o
  11  20   2     1848.85     1720.21    178.19 o
  12  20   2       99.88       92.73    141.03 o
  13  20   2      243.35      169.26    144.30 o
  14  20   2      998.67      928.85    187.03 o
  15  20   2     1919.37     1834.78    207.84 o
  16  20   2      219.68      254.15    192.40 o
 -16  21   2       10.00      -16.52    172.32 o
 -15  21   2      653.21      638.48    175.60 o
 -14  21   2      149.72      205.94    164.41 o
 -13  21   2      155.11      105.49    156.18 o
 -12  21   2      607.42      648.91    160.46 o
 -11  21   2     2576.08     2688.65    129.44 o
 -10  21   2      880.96      876.67    114.11 o
  -9  21   2      559.93      563.50    109.78 o
  -8  21   2      661.20      617.77    108.75 o
  -7  21   2     1365.34     1191.52    107.78 o
  -6  21   2     1183.38     1161.96    105.85 o
  -5  21   2      433.96      364.57     87.18 o
  -4  21   2     1493.86     1603.94     81.45 o
  -3  21   2     1340.79     1127.06     83.12 o
  -2  21   2     5197.52     4679.56     97.12 o
  -1  21   2     4560.75     4347.51     93.38 o
   0  21   2     4259.31     4007.55     88.84 o
   1  21   2     4388.11     4061.85     88.22 o
   2  21   2     5022.50     4586.71     89.53 o
   3  21   2     1385.32     1110.54     80.95 o
   4  21   2     1549.57     1616.22     98.53 o
   5  21   2      490.28      332.42     95.15 o
   6  21   2     1221.81     1172.57    114.55 o
   7  21   2     1251.29     1014.56    112.99 o
   8  21   2      650.60      558.73    123.85 o
   9  21   2      567.89      437.25    155.70 o
  10  21   2      909.27     1022.98    169.39 o
  11  21   2     2669.77     2621.99    189.87 o
  12  21   2      536.45      452.67    146.58 o
  13  21   2      138.69      173.30    144.35 o
  14  21   2      138.68      345.09    185.63 o
  15  21   2      652.48      738.43    192.57 o
  16  21   2       14.53       49.79    188.81 o
 -15  22   2      571.39      626.50    176.64 o
 -14  22   2      358.75      421.25    168.45 o
 -13  22   2     1557.82     1614.62    171.63 o
 -12  22   2     2158.26     2068.22    151.30 o
 -11  22   2     5799.12     5720.94    173.37 o
 -10  22   2      259.50      391.61    135.15 o
  -9  22   2     1061.35     1092.40    132.85 o
  -8  22   2      887.22      951.35    110.95 o
  -7  22   2      565.30      627.33    104.21 o
  -6  22   2      573.31      474.00    104.66 o
  -5  22   2     3204.22     3404.49    100.76 o
  -4  22   2     2439.10     2648.41     97.03 o
  -3  22   2      815.40      861.67     85.53 o
  -2  22   2     1048.75      926.80     83.50 o
  -1  22   2     3085.35     2939.84     97.90 o
   0  22   2       31.93        9.58     70.51 o
   1  22   2     3204.31     3050.89     85.50 o
   2  22   2     1091.57      985.77     81.76 o
   3  22   2      768.96      846.48     83.99 o
   4  22   2     2257.21     2264.38    107.29 o
   5  22   2     3138.59     3383.18    114.67 o
   6  22   2      480.71      451.39    110.95 o
   7  22   2      592.13      608.99    106.12 o
   8  22   2      925.31     1038.76    129.65 o
   9  22   2     1058.30     1083.14    136.18 o
  10  22   2      255.68      369.88    166.88 o
  11  22   2     5883.91     5665.50    214.48 o
  12  22   2     2130.45     2095.81    165.67 o
  13  22   2     1582.72     1646.35    164.83 o
  14  22   2      396.08      480.22    182.93 o
  15  22   2      568.45      550.22    188.28 o
 -15  23   2      518.35      530.36    181.83 o
 -14  23   2      965.56      726.81    169.37 o
 -13  23   2       85.02      169.00    162.12 o
 -12  23   2      758.56      615.63    141.58 o
 -11  23   2      370.34      689.15    140.52 o
 -10  23   2     1977.37     1720.59    143.40 o
  -9  23   2     1704.63     2065.79    140.40 o
  -8  23   2       17.84      113.41    128.40 o
  -7  23   2     1568.18     1736.13    135.96 o
  -6  23   2     1527.82     1574.35    122.15 o
  -5  23   2     1153.50     1095.85    104.37 o
  -4  23   2     1035.94      931.28     90.15 o
  -3  23   2     2344.52     2306.81     96.96 o
  -2  23   2     1456.38     1391.84     93.90 o
  -1  23   2     3590.67     3485.99    105.09 o
   0  23   2      480.62      537.43     84.75 o
   1  23   2     3747.13     3539.59     91.71 o
   2  23   2     1508.58     1390.71    100.95 o
   3  23   2     2427.96     2532.55    110.05 o
   4  23   2      939.53      857.22    102.61 o
   5  23   2     1116.21      933.40    105.33 o
   6  23   2     1640.88     1575.67    121.43 o
   7  23   2     1607.17     1606.71    109.59 o
   8  23   2       14.53      203.76    110.05 o
   9  23   2     1653.98     1975.85    143.17 o
  10  23   2     2014.39     1664.74    181.66 o
  11  23   2      373.92      782.15    180.77 o
  12  23   2      708.97      591.76    178.30 o
  13  23   2       73.54      250.50    149.04 o
  14  23   2      971.20      748.70    192.21 o
  15  23   2      452.89      565.70    205.93 o
 -15  24   2      947.25     1024.55    184.38 o
 -14  24   2      644.33      592.70    176.92 o
 -13  24   2       88.50      175.77    164.64 o
 -12  24   2      182.10      225.59    139.43 o
 -11  24   2     2205.06     2071.71    152.56 o
 -10  24   2     1524.63     1411.71    142.47 o
  -9  24   2     1909.26     1817.48    143.58 o
  -8  24   2     4633.46     4637.43    158.00 o
  -7  24   2      190.08      379.04    115.26 o
  -6  24   2      787.70      918.48    111.12 o
  -5  24   2      191.60      207.77     97.98 o
  -4  24   2     1540.22     1667.33     95.86 o
  -3  24   2     1412.58     1310.54     92.80 o
  -2  24   2      687.12      687.98     94.50 o
  -1  24   2     1798.33     1677.44    111.59 o
   0  24   2       20.51      110.94    100.94 o
   1  24   2     1757.95     1667.81    107.09 o
   2  24   2      701.48      713.84    101.10 o
   3  24   2     1364.59     1495.36    104.76 o
   4  24   2     1587.99     1501.71    108.85 o
   5  24   2      215.89      284.03    100.17 o
   6  24   2      767.01      732.52    116.05 o
   7  24   2      190.91      333.25    105.25 o
   8  24   2     4919.86     4605.65    135.51 o
   9  24   2     1873.04     1784.67    185.24 o
  10  24   2     1486.24     1415.35    182.68 o
  11  24   2     2246.74     2163.87    194.81 o
  12  24   2      193.35      177.38    180.89 o
  13  24   2      103.27       89.02    154.61 o
  14  24   2      636.54      669.29    194.80 o
  15  24   2     1033.45      904.12    199.07 o
 -14  25   2      606.97      659.66    182.52 o
 -13  25   2      200.61      340.29    170.61 o
 -12  25   2       24.98      116.78    138.90 o
 -11  25   2      306.89      389.07    139.81 o
 -10  25   2      673.34      607.92    139.26 o
  -9  25   2       78.03      130.13    134.05 o
  -8  25   2      615.53      663.97    131.97 o
  -7  25   2     2328.53     2032.46    145.53 o
  -6  25   2     4031.05     4176.76    133.70 o
  -5  25   2      181.80      184.80     98.42 o
  -4  25   2     1147.95     1239.60    105.78 o
  -3  25   2     1123.13     1174.90    112.85 o
  -2  25   2       63.82       33.96    104.42 o
  -1  25   2      516.51      524.26    106.97 o
   0  25   2       55.08       40.98    102.40 o
   1  25   2      556.44      650.23    117.64 o
   2  25   2       46.28       73.87     95.79 o
   3  25   2     1081.26     1130.36    104.64 o
   4  25   2     1214.29     1292.68    107.46 o
   5  25   2      181.51       75.31    111.99 o
   6  25   2     4244.50     4208.68    141.93 o
   7  25   2     2269.26     2060.69    119.66 o
   8  25   2      581.37      611.61    112.94 o
   9  25   2       77.05       67.69    167.73 o
  10  25   2      654.45      727.50    177.64 o
  11  25   2      323.68      382.85    183.06 o
  12  25   2       20.18       20.26    176.38 o
  13  25   2      225.67      359.71    155.10 o
  14  25   2      597.56      652.51    195.40 o
 -14  26   2       58.60      121.53    176.42 o
 -13  26   2     2960.30     3073.31    199.22 o
 -12  26   2      324.58      384.23    167.71 o
 -11  26   2     1479.27     1565.99    148.12 o
 -10  26   2      297.93      364.57    139.32 o
  -9  26   2      298.69      462.94    137.57 o
  -8  26   2      679.84      721.96    123.77 o
  -7  26   2      722.52      731.65    136.80 o
  -6  26   2      498.63      699.38    133.11 o
  -5  26   2     3027.92     2764.38    117.80 o
  -4  26   2     3038.01     3177.42    129.40 o
  -3  26   2      145.97      219.58    107.08 o
  -2  26   2      602.28      549.38    108.38 o
  -1  26   2      451.33      461.65    106.31 o
   0  26   2        1.35       62.38     99.19 o
   1  26   2      476.29      498.12    116.14 o
   2  26   2      652.65      722.61    119.45 o
   3  26   2      156.89      287.98     99.05 o
   4  26   2     3024.07     3097.78    116.80 o
   5  26   2     2834.03     2562.80    130.86 o
   6  26   2      461.52      553.13    118.36 o
   7  26   2      693.04      946.15    113.84 o
   8  26   2      699.02      660.51    113.25 o
   9  26   2      292.14      268.20    147.80 o
  10  26   2      284.88      260.09    179.95 o
  11  26   2     1436.22     1476.62    187.34 o
  12  26   2      348.95      224.82    190.26 o
  13  26   2     2846.35     2984.04    182.74 o
  14  26   2       61.09      236.42    193.54 o
 -13  27   2      397.62      284.72    171.34 o
 -12  27   2      234.51      196.38    169.96 o
 -11  27   2      704.99      713.50    146.32 o
 -10  27   2      754.28      954.30    150.15 o
  -9  27   2     1185.25     1283.52    133.72 o
  -8  27   2      765.94      853.06    143.39 o
  -7  27   2     1051.36      923.83    142.36 o
  -6  27   2     2105.13     2067.59    145.20 o
  -5  27   2     1587.22     1561.81    122.21 o
  -4  27   2       24.07      120.53    110.10 o
  -3  27   2     4849.46     5037.91    138.14 o
  -2  27   2      342.53      449.37    108.75 o
  -1  27   2     2776.74     3063.71    123.93 o
   0  27   2     4152.33     3884.85    144.73 o
   1  27   2     2691.92     2864.14    134.12 o
   2  27   2      344.56      499.60    116.03 o
   3  27   2     4892.61     4994.75    147.59 o
   4  27   2       17.73       56.05    101.79 o
   5  27   2     1594.57     1602.90    128.54 o
   6  27   2     2116.18     1977.19    132.90 o
   7  27   2     1027.01      876.41    115.46 o
   8  27   2      701.34      671.26    133.56 o
   9  27   2     1207.45     1125.82    160.16 o
  10  27   2      775.93      808.40    159.37 o
  11  27   2      762.15      815.68    188.57 o
  12  27   2      226.39      176.68    186.04 o
  13  27   2      396.96      407.96    195.47 o
 -13  28   2     1081.63     1084.00    187.08 o
 -12  28   2      117.89      233.36    166.92 o
 -11  28   2     1382.80     1287.26    156.12 o
 -10  28   2     1350.48     1332.81    137.53 o
  -9  28   2      387.44      617.91    144.14 o
  -8  28   2     1401.40     1259.74    148.14 o
  -7  28   2      674.29      715.75    142.21 o
  -6  28   2       82.15      274.65    134.86 o
  -5  28   2     1074.45     1042.63    120.80 o
  -4  28   2      189.94      254.98    113.65 o
  -3  28   2     1068.91      832.47    115.56 o
  -2  28   2     1361.86     1247.53    117.02 o
  -1  28   2      265.09      224.49    121.44 o
   0  28   2      197.70      404.26    121.24 o
   1  28   2      286.17      320.02    121.75 o
   2  28   2     1338.78     1197.03    126.25 o
   3  28   2     1008.18      946.16    125.19 o
   4  28   2      201.30      230.94    103.89 o
   5  28   2      997.90      981.32    124.12 o
   6  28   2       63.58      131.57    123.00 o
   7  28   2      624.67      678.00    116.37 o
   8  28   2     1424.09     1246.19    140.25 o
   9  28   2      374.07      394.05    160.49 o
  10  28   2     1302.62     1345.25    167.94 o
  11  28   2     1418.54     1122.91    170.41 o
  12  28   2      125.65       42.94    181.99 o
  13  28   2     1111.59      963.89    200.96 o
 -12  29   2     1010.02     1052.28    181.43 o
 -11  29   2      226.65      343.81    136.77 o
 -10  29   2      450.81      598.45    148.28 o
  -9  29   2      678.23      744.45    149.27 o
  -8  29   2     1340.80     1307.16    150.96 o
  -7  29   2     1028.62      967.73    147.06 o
  -6  29   2     4726.17     4874.11    190.26 o
  -5  29   2       83.00      128.52    118.39 o
  -4  29   2     1791.60     1616.42    127.17 o
  -3  29   2      395.79      383.81    115.27 o
  -2  29   2     2844.00     2825.24    131.15 o
  -1  29   2     1930.18     1880.15    137.77 o
   0  29   2     8656.86     8114.72    182.07 o
   1  29   2     1812.18     1728.40    134.15 o
   2  29   2     2916.00     2961.24    142.71 o
   3  29   2      372.77      462.12    122.70 o
   4  29   2     1724.08     1628.44    129.78 o
   5  29   2       80.30      122.62    118.62 o
   6  29   2     4833.95     5207.83    172.32 o
   7  29   2     1056.32     1206.58    122.12 o
   8  29   2     1272.50     1389.04    144.36 o
   9  29   2      659.29      588.94    160.35 o
  10  29   2      478.77      570.28    161.45 o
  11  29   2      206.68      186.49    159.30 o
  12  29   2      968.99     1021.30    179.17 o
 -11  30   2      945.98      911.71    158.58 o
 -10  30   2       80.01      197.65    147.22 o
  -9  30   2      381.56      479.41    145.77 o
  -8  30   2     1184.30     1414.65    153.86 o
  -7  30   2     1228.31     1366.42    170.09 o
  -6  30   2      302.34      418.25    158.90 o
  -5  30   2     2143.42     2108.62    135.87 o
  -4  30   2      111.27      157.63    119.47 o
  -3  30   2      577.33      807.21    121.64 o
  -2  30   2      151.27      226.52    127.61 o
  -1  30   2      468.49      583.53    131.10 o
   0  30   2      119.18      255.69    127.98 o
   1  30   2      479.88      461.04    128.19 o
   2  30   2      174.09      216.01    126.89 o
   3  30   2      521.53      679.35    129.97 o
   4  30   2      112.77      242.02    125.79 o
   5  30   2     2183.00     2317.98    159.48 o
   6  30   2      311.69      426.86    128.10 o
   7  30   2     1229.39     1197.60    139.78 o
   8  30   2     1221.52     1428.81    147.22 o
   9  30   2      397.53      342.42    155.03 o
  10  30   2       85.56       96.25    160.23 o
  11  30   2      928.94      919.91    173.33 o
 -11  31   2      163.68      451.33    181.57 o
 -10  31   2      192.96      283.47    153.57 o
  -9  31   2       34.81      140.16    147.55 o
  -8  31   2       25.90      186.76    158.20 o
  -7  31   2       37.00      307.42    161.18 o
  -6  31   2      544.35      554.31    163.79 o
  -5  31   2     2464.06     2629.31    141.50 o
  -4  31   2      587.41      725.06    127.02 o
  -3  31   2     5861.78     5611.42    153.93 o
  -2  31   2      163.51      290.91    131.71 o
  -1  31   2      480.88      427.24    130.71 o
   0  31   2        6.30      111.64    127.63 o
   1  31   2      465.41      515.33    129.51 o
   2  31   2      187.85      282.16    125.74 o
   3  31   2     5727.29     5907.17    178.69 o
   4  31   2      548.70      620.76    149.82 o
   5  31   2     2390.18     2834.37    168.80 o
   6  31   2      548.66      578.48    149.35 o
   7  31   2       48.98      120.80    135.52 o
   8  31   2       27.86       91.19    138.77 o
   9  31   2       42.25      202.74    159.51 o
  10  31   2      193.81      276.54    166.33 o
  11  31   2      138.39      234.73    170.28 o
 -10  32   2     1470.16     1554.28    164.37 o
  -9  32   2     1455.23     1492.07    179.54 o
  -8  32   2      727.29      895.95    166.91 o
  -7  32   2     1045.33      994.92    174.46 o
  -6  32   2      372.23      440.89    164.36 o
  -5  32   2     1580.05     1500.08    135.75 o
  -4  32   2      483.93      465.10    127.24 o
  -3  32   2       79.62      149.80    135.22 o
  -2  32   2     1284.02     1415.57    143.62 o
  -1  32   2      212.03      272.11    133.49 o
   0  32   2       23.02       90.78    130.78 o
   1  32   2      191.66      287.31    131.47 o
   2  32   2     1275.93     1502.38    141.85 o
   3  32   2       77.66      265.94    131.92 o
   4  32   2      463.97      654.10    151.75 o
   5  32   2     1535.25     1608.99    160.27 o
   6  32   2      364.94      366.35    149.97 o
   7  32   2     1062.02      951.27    164.76 o
   8  32   2      678.58      780.27    144.37 o
   9  32   2     1432.97     1645.56    176.26 o
  10  32   2     1412.94     1308.36    178.90 o
  -9  33   2      101.09      327.67    170.20 o
  -8  33   2      636.63      790.48    177.52 o
  -7  33   2      137.69      214.25    166.50 o
  -6  33   2      451.40      307.48    164.23 o
  -5  33   2      402.82      522.37    128.18 o
  -4  33   2       85.56      105.80    124.93 o
  -3  33   2      819.72      751.51    142.35 o
  -2  33   2      670.90      636.51    137.69 o
  -1  33   2      192.57      214.90    133.94 o
   0  33   2     4012.47     3946.95    162.80 o
   1  33   2      205.24      413.49    132.51 o
   2  33   2      632.23      793.65    137.01 o
   3  33   2      769.58      809.96    138.64 o
   4  33   2       81.95      254.89    148.77 o
   5  33   2      412.96      567.64    153.45 o
   6  33   2      437.59      479.12    188.32 o
   7  33   2      113.40      203.54    162.05 o
   8  33   2      605.63      671.67    164.64 o
   9  33   2      104.15      160.12    166.23 o
  -8  34   2      313.52      575.17    176.36 o
  -7  34   2      530.61      601.57    177.02 o
  -6  34   2       56.06       98.73    167.56 o
  -5  34   2      394.80      451.03    131.76 o
  -4  34   2      330.31      338.69    141.18 o
  -3  34   2       12.43       55.16    136.84 o
  -2  34   2     1338.32     1189.79    143.87 o
  -1  34   2       14.33       62.28    134.99 o
   0  34   2       72.02      211.06    135.14 o
   1  34   2       15.62      149.03    133.55 o
   2  34   2     1362.53     1298.02    146.03 o
   3  34   2       17.47      108.23    133.91 o
   4  34   2      323.18      480.99    154.16 o
   5  34   2      442.60      500.59    155.86 o
   6  34   2       52.15       91.36    188.03 o
   7  34   2      518.97      562.17    165.32 o
   8  34   2      311.48      298.66    165.62 o
  -7  35   2      474.61      503.95    180.24 o
  -6  35   2       71.64      165.89    169.88 o
  -5  35   2     1137.59     1157.60    176.67 o
  -4  35   2      246.03      319.52    144.33 o
  -3  35   2      860.51     1074.27    149.32 o
  -2  35   2       48.14      148.97    139.54 o
  -1  35   2      642.88      655.93    142.09 o
   0  35   2      292.17      358.20    138.94 o
   1  35   2      682.23      841.28    143.98 o
   2  35   2       57.76      234.31    137.27 o
   3  35   2      918.69      953.39    163.23 o
   4  35   2      239.83      366.32    156.72 o
   5  35   2     1060.96     1074.51    200.23 o
   6  35   2       74.36      -30.65    191.60 o
   7  35   2      477.85      608.52    168.23 o
  -5  36   2      738.95      789.21    177.30 o
  -4  36   2       11.78       15.49    145.88 o
  -3  36   2      848.21      874.02    153.35 o
  -2  36   2      398.77      401.12    145.75 o
  -1  36   2       82.48      179.12    140.76 o
   0  36   2       35.49      111.38    142.38 o
   1  36   2       76.79      230.26    141.72 o
   2  36   2      394.58      585.83    145.46 o
   3  36   2      840.17     1024.02    168.94 o
   4  36   2       19.06      190.54    157.87 o
   5  36   2      820.83      908.13    202.00 o
  -3  37   2      259.00      438.03    151.58 o
  -2  37   2       73.20      232.37    147.96 o
  -1  37   2      513.43      632.34    151.19 o
   0  37   2      784.68      990.73    154.11 o
   1  37   2      475.81      708.67    149.94 o
   2  37   2       62.79      176.88    147.49 o
   3  37   2      281.52      436.83    163.92 o
   0   0   3       50.47       66.21     54.87 o
   1   0   3      486.38      760.52     44.02 o
   2   0   3     2311.60     2454.47     58.78 o
   3   0   3      997.79      935.00     61.34 o
   4   0   3     6933.02     6339.34     74.35 o
   5   0   3     5836.42     6055.34     74.06 o
   6   0   3      384.39      657.23     48.74 o
   7   0   3       17.34       43.49     41.70 o
   8   0   3      139.89      296.32     54.27 o
   9   0   3    12543.95    12961.50    106.17 o
  10   0   3      145.90      217.78     66.17 o
  11   0   3     2000.91     1620.08     98.91 o
  12   0   3      218.09      466.93    113.43 o
  13   0   3      155.31      197.50    110.95 o
  14   0   3      159.19      298.30    115.81 o
  15   0   3     1902.93     2029.89    159.07 o
  16   0   3       51.68      160.19    148.53 o
  17   0   3        5.88      112.61    157.25 o
  18   0   3      255.84      307.52    179.27 o
  19   0   3      228.86      510.36    190.38 o
 -19   1   3      232.91      329.12    195.94 o
 -18   1   3      649.86      560.68    181.97 o
 -17   1   3      508.70      541.47    154.72 o
 -16   1   3      498.74      642.43    149.51 o
 -15   1   3     2188.57     2046.92    157.19 o
 -14   1   3      198.40      266.27    136.98 o
 -13   1   3     1046.71      976.70    104.49 o
 -12   1   3     4997.90     4936.54    113.72 o
 -11   1   3     3107.29     3247.82     88.64 o
 -10   1   3     4286.99     4200.21     79.01 o
  -9   1   3     9333.84     9463.85     90.90 o
  -8   1   3     7258.96     7394.64     82.62 o
  -7   1   3     2132.53     1988.39     56.08 o
  -6   1   3    16278.93    15350.04    199.97 o
  -5   1   3     5287.12     4834.46     58.95 o
  -4   1   3    17157.71    16946.29    109.69 o
  -3   1   3     4043.16     4159.32     72.85 o
  -2   1   3     3504.10     3245.29     59.44 o
  -1   1   3    21481.25    21714.56    199.16 o
   0   1   3        2.47       48.82     46.79 o
   1   1   3    22367.25    22788.19    119.05 o
   2   1   3     3686.51     3411.57     67.97 o
   3   1   3     3810.35     4017.48     65.17 o
   4   1   3    17203.49    17244.41    106.94 o
   5   1   3     5342.98     4876.63     74.45 o
   6   1   3    16346.41    15807.21    120.88 o
   7   1   3     2150.68     2005.54     50.23 o
   8   1   3     7311.48     7337.59     80.90 o
   9   1   3     9410.31     9784.96     95.47 o
  10   1   3     4373.79     4132.82     82.34 o
  11   1   3     3239.11     3420.39     95.47 o
  12   1   3     5071.22     4988.62    195.53 o
  13   1   3      991.57      874.32    116.72 o
  14   1   3      243.29      368.76    116.06 o
  15   1   3     2124.85     1947.48    135.52 o
  16   1   3      426.47      629.02    152.35 o
  17   1   3      506.57      660.96    180.62 o
  18   1   3      649.39      926.92    190.03 o
  19   1   3      244.43      362.83    192.39 o
 -19   2   3      575.65      756.94    197.43 o
 -18   2   3      414.96      458.70    164.59 o
 -17   2   3     3532.17     3361.29    183.07 o
 -16   2   3     1618.65     1411.37    138.14 o
 -15   2   3     1573.02     1932.73    135.81 o
 -14   2   3     2023.48     2100.05    132.29 o
 -13   2   3     2853.31     2608.94    113.42 o
 -12   2   3     3633.31     3578.83     96.65 o
 -11   2   3     1442.35     1526.27     80.30 o
 -10   2   3     3720.37     3952.03     77.95 o
  -9   2   3      302.49      510.52     56.90 o
  -8   2   3     1702.62     1728.46     61.68 o
  -7   2   3     5791.82     6093.91     67.19 o
  -6   2   3     9184.64     9045.96     82.42 o
  -5   2   3     1633.65     1611.14     43.24 o
  -4   2   3     2234.42     2861.24     60.55 o
  -3   2   3     4782.13     5270.12     90.33 o
  -2   2   3     2937.38     3092.20     54.27 o
  -1   2   3     9614.92     8849.97    121.03 o
   0   2   3     4679.94     4427.65     76.18 o
   1   2   3     9093.40     8264.33     67.11 o
   2   2   3     2980.61     3223.93     88.18 o
   3   2   3     4979.80     5651.42     70.15 o
   4   2   3     2215.97     2914.22     62.14 o
   5   2   3     1545.80     1450.03     42.71 o
   6   2   3     8847.91     8728.59     90.06 o
   7   2   3     6207.23     6383.14     94.24 o
   8   2   3     1633.74     1794.78     66.32 o
   9   2   3      306.11      608.07     59.89 o
  10   2   3     3698.60     3842.33     90.82 o
  11   2   3     1559.41     1605.40     98.35 o
  12   2   3     3666.45     3709.82    133.97 o
  13   2   3     2994.71     2767.63    129.27 o
  14   2   3     1840.93     1921.91    130.86 o
  15   2   3     1516.43     1606.44    133.58 o
  16   2   3     1606.05     1608.79    182.92 o
  17   2   3     3690.31     3357.82    204.50 o
  18   2   3      431.88      312.39    182.86 o
  19   2   3      606.64      726.11    193.60 o
 -19   3   3      504.20      495.58    194.91 o
 -18   3   3       68.63      200.77    161.85 o
 -17   3   3      265.70      505.98    140.07 o
 -16   3   3     1019.39     1236.64    142.26 o
 -15   3   3     1033.77     1025.06    132.31 o
 -14   3   3     1190.19     1668.92    127.95 o
 -13   3   3     2043.49     2295.55    115.30 o
 -12   3   3     1036.43     1078.08     85.42 o
 -11   3   3     2532.51     2510.08     81.21 o
 -10   3   3      118.07      234.97     64.45 o
  -9   3   3     6853.05     6726.88     85.67 o
  -8   3   3       44.41       74.94     46.39 o
  -7   3   3     4755.18     4321.84     57.77 o
  -6   3   3      846.04     1012.31     44.67 o
  -5   3   3     3894.07     3887.37     67.91 o
  -4   3   3    15474.62    16626.03     88.70 o
  -3   3   3    15588.53    16391.45    119.04 o
  -2   3   3     3205.55     3280.23     51.25 o
  -1   3   3    12271.54    10610.11     96.22 o
   0   3   3      168.02       88.86     42.82 o
   1   3   3    12829.12    11229.57     89.37 o
   2   3   3     3137.74     3323.80     67.05 o
   3   3   3    15850.56    16762.32    151.99 o
   4   3   3    16140.52    17273.16    135.90 o
   5   3   3     3662.88     3762.11     61.64 o
   6   3   3      729.12      895.26     44.18 o
   7   3   3     4831.91     4356.17     88.03 o
   8   3   3       44.18       56.56     56.42 o
   9   3   3     7004.28     6926.59     93.68 o
  10   3   3       97.04      151.70     73.09 o
  11   3   3     2628.73     2745.94    104.50 o
  12   3   3      879.29      866.35    100.58 o
  13   3   3     1911.87     2219.29    127.18 o
  14   3   3     1185.15     1562.33    129.64 o
  15   3   3     1007.20      956.66    129.45 o
  16   3   3      960.30     1206.64    152.13 o
  17   3   3      267.58      697.30    180.22 o
  18   3   3       54.49       87.53    179.33 o
  19   3   3      457.62      531.89    193.74 o
 -19   4   3      397.21      569.35    177.92 o
 -18   4   3      702.79      854.50    147.86 o
 -17   4   3      758.20      768.06    139.72 o
 -16   4   3     3462.92     3202.99    151.12 o
 -15   4   3      122.31      302.47    125.52 o
 -14   4   3     8509.29     8473.94    168.66 o
 -13   4   3     1312.73     1548.34     91.80 o
 -12   4   3     2862.65     3063.08     98.37 o
 -11   4   3      529.99      494.87     70.92 o
 -10   4   3     2612.96     2336.13     76.48 o
  -9   4   3     6264.74     6472.43     80.22 o
  -8   4   3      915.47      935.81     48.89 o
  -7   4   3     5638.35     5646.71     90.11 o
  -6   4   3     8423.06     8775.70     80.57 o
  -5   4   3     5264.91     5973.71     59.85 o
  -4   4   3     1648.41     1680.38     45.91 o
  -3   4   3    15527.57    15961.75     81.91 o
  -2   4   3       95.57      184.01     40.38 o
  -1   4   3     1668.61     1721.86     51.40 o
   0   4   3       17.33       47.33     42.18 o
   1   4   3     1709.73     1625.12     50.40 o
   2   4   3       65.50      182.48     43.09 o
   3   4   3    15748.75    16296.83    144.70 o
   4   4   3     1718.29     1790.69     51.13 o
   5   4   3     5295.38     5989.42    109.51 o
   6   4   3     8373.43     8714.54    100.09 o
   7   4   3     5955.69     5867.59     84.92 o
   8   4   3     1093.24     1092.46     61.48 o
   9   4   3     6115.59     6366.08    125.58 o
  10   4   3     2411.03     2157.43    112.06 o
  11   4   3      422.96      477.24     93.41 o
  12   4   3     2962.14     3353.14    114.69 o
  13   4   3     1483.58     1602.18    123.99 o
  14   4   3     8618.94     8137.48    167.83 o
  15   4   3      154.34      309.57    137.66 o
  16   4   3     3560.80     3522.60    172.92 o
  17   4   3      783.77      648.11    156.68 o
  18   4   3      700.84      724.21    191.19 o
  19   4   3      402.61      553.70    193.98 o
 -19   5   3      679.24      783.81    152.84 o
 -18   5   3      924.83      913.28    148.25 o
 -17   5   3     1280.29     1217.90    141.97 o
 -16   5   3      616.31      844.56    139.13 o
 -15   5   3      341.03      244.62    126.02 o
 -14   5   3     1022.10     1163.22    106.82 o
 -13   5   3      579.27      637.37     85.60 o
 -12   5   3     1721.24     1869.84     86.05 o
 -11   5   3      843.51      825.28     77.68 o
 -10   5   3      668.41      631.55     68.63 o
  -9   5   3     1704.67     1713.19     71.32 o
  -8   5   3      574.52      690.18     48.93 o
  -7   5   3     4855.32     4722.90     59.63 o
  -6   5   3    12784.56    13625.22     96.15 o
  -5   5   3     1353.22     1425.25     47.63 o
  -4   5   3     2074.96     1765.32     45.73 o
  -3   5   3     4211.65     3880.81     57.36 o
  -2   5   3     8887.31     8867.29     63.86 o
  -1   5   3     2977.86     3676.13     67.81 o
   0   5   3     1867.47     2041.51     46.84 o
   1   5   3     3218.06     3907.43     56.87 o
   2   5   3     9834.69     9759.20     77.78 o
   3   5   3     4271.86     4072.73     94.01 o
   4   5   3     2334.95     2022.61     59.60 o
   5   5   3     1280.35     1382.36     64.09 o
   6   5   3    12475.49    13082.74    138.37 o
   7   5   3     4877.66     4795.21     61.45 o
   8   5   3      512.21      734.76     72.04 o
   9   5   3     1560.48     1550.96     81.98 o
  10   5   3      662.64      614.74    101.76 o
  11   5   3      807.28      860.19    110.70 o
  12   5   3     1494.89     1654.71    106.53 o
  13   5   3      505.02      598.38    116.87 o
  14   5   3      982.97     1196.33    146.12 o
  15   5   3      337.39      182.56    138.45 o
  16   5   3      700.69      724.45    153.17 o
  17   5   3     1307.37     1145.93    157.31 o
  18   5   3      843.85      903.60    187.10 o
  19   5   3      630.02      700.82    196.90 o
 -18   6   3       32.14      165.01    138.76 o
 -17   6   3     1144.02     1205.51    149.60 o
 -16   6   3      414.94      414.44    133.88 o
 -15   6   3      383.82      227.34    112.85 o
 -14   6   3     2896.83     2794.08    103.93 o
 -13   6   3       71.95      128.65     83.31 o
 -12   6   3     5489.63     5599.48    110.44 o
 -11   6   3     2181.41     2097.17     92.77 o
 -10   6   3       59.53       34.02     75.81 o
  -9   6   3     3626.11     3552.36     77.40 o
  -8   6   3     4705.44     4496.35     63.73 o
  -7   6   3      755.51      851.23     54.41 o
  -6   6   3     2435.29     2449.84     56.82 o
  -5   6   3     3925.28     4206.91     59.30 o
  -4   6   3     6743.09     6573.90     82.43 o
  -3   6   3     9077.71     8251.38     73.50 o
  -2   6   3     2140.24     2087.15     46.45 o
  -1   6   3     1951.49     1930.70     62.40 o
   0   6   3     4954.87     5320.42     66.21 o
   1   6   3     1815.52     1820.16     53.24 o
   2   6   3     2109.96     2048.01     47.45 o
   3   6   3     8946.67     8147.10     87.90 o
   4   6   3     7148.62     7233.91     81.22 o
   5   6   3     3850.55     4239.38     84.32 o
   6   6   3     2576.72     2607.89     68.80 o
   7   6   3      675.88      846.06     63.54 o
   8   6   3     5015.91     4717.82    113.38 o
   9   6   3     3557.99     3443.18    112.03 o
  10   6   3       33.30       -1.42     99.45 o
  11   6   3     2335.16     2110.57    121.47 o
  12   6   3     5746.03     5765.40    148.23 o
  13   6   3       68.27      102.60    107.21 o
  14   6   3     2991.67     2915.21    158.57 o
  15   6   3      413.23      291.75    141.39 o
  16   6   3      465.29      498.06    152.69 o
  17   6   3     1162.42     1198.43    160.45 o
  18   6   3       27.77       12.66    155.77 o
 -18   7   3      739.45      808.74    150.62 o
 -17   7   3     1193.18     1036.10    142.43 o
 -16   7   3      560.86      611.32    122.21 o
 -15   7   3     1413.06     1461.68    113.41 o
 -14   7   3     1095.34     1051.43     94.02 o
 -13   7   3      197.37      241.66     86.77 o
 -12   7   3     2534.55     2428.93     96.47 o
 -11   7   3      171.01      340.49     83.72 o
 -10   7   3     2702.85     2476.39     88.89 o
  -9   7   3     1580.85     1478.66     77.60 o
  -8   7   3      560.89      697.87     56.08 o
  -7   7   3      329.60      319.17     54.76 o
  -6   7   3     1741.37     1742.10     51.02 o
  -5   7   3      365.15      350.76     45.36 o
  -4   7   3     2368.72     2429.72     46.30 o
  -3   7   3     5431.10     5872.50     55.20 o
  -2   7   3    17170.60    17395.06    101.27 o
  -1   7   3     1432.02     1497.57     56.25 o
   0   7   3     5402.84     4886.66     58.51 o
   1   7   3     1251.84     1315.37     49.84 o
   2   7   3    18039.95    18189.95    101.82 o
   3   7   3     5134.49     5544.45     73.32 o
   4   7   3     2280.43     2319.74     52.27 o
   5   7   3      382.75      393.40     58.76 o
   6   7   3     1842.07     1777.91     76.36 o
   7   7   3      329.02      343.28     62.56 o
   8   7   3      502.88      616.08     69.74 o
   9   7   3     1560.87     1297.54    101.16 o
  10   7   3     2900.37     2697.26    114.88 o
  11   7   3      158.30      140.31    110.64 o
  12   7   3     2594.48     2642.07    128.85 o
  13   7   3      216.05      179.37    111.61 o
  14   7   3     1027.51     1068.74    146.02 o
  15   7   3     1349.89     1218.68    149.46 o
  16   7   3      676.03      507.05    150.32 o
  17   7   3     1167.52     1094.16    163.90 o
  18   7   3      676.64      726.93    165.25 o
 -18   8   3       66.35      121.10    142.73 o
 -17   8   3      813.47      864.60    128.09 o
 -16   8   3      538.89      492.58    122.19 o
 -15   8   3      110.14      242.87     94.97 o
 -14   8   3      762.10      738.39     94.17 o
 -13   8   3      494.62      432.29     89.52 o
 -12   8   3     3218.57     3031.02    109.88 o
 -11   8   3      674.88      760.76     96.36 o
 -10   8   3      820.83      927.34     74.97 o
  -9   8   3      454.65      348.52     66.99 o
  -8   8   3     1002.51      933.53     69.42 o
  -7   8   3     4743.20     4374.37     74.05 o
  -6   8   3     2100.47     2024.42     54.04 o
  -5   8   3     4121.76     3694.66     57.76 o
  -4   8   3     7158.55     6525.11     78.38 o
  -3   8   3     1915.61     2071.82     44.98 o
  -2   8   3     1460.12     1437.56     53.64 o
  -1   8   3     4635.74     4549.51     64.55 o
   0   8   3      162.88      138.07     43.42 o
   1   8   3     4627.31     4382.39     55.11 o
   2   8   3     1674.38     1652.52     42.51 o
   3   8   3     1668.08     1763.80     42.25 o
   4   8   3     6739.01     6187.41     68.98 o
   5   8   3     4025.24     3699.32     69.17 o
   6   8   3     2145.36     2123.25     71.81 o
   7   8   3     4656.74     4315.52     77.75 o
   8   8   3      970.70      901.32     67.64 o
   9   8   3      396.21      355.93     72.06 o
  10   8   3      873.16      913.31    104.46 o
  11   8   3      832.78      921.89    112.74 o
  12   8   3     3234.47     3192.66    152.21 o
  13   8   3      516.43      363.87    136.12 o
  14   8   3      795.52      661.29    142.35 o
  15   8   3       71.45      130.27    147.63 o
  16   8   3      565.36      536.33    149.75 o
  17   8   3      830.48      825.72    162.86 o
  18   8   3       59.93       28.96    158.68 o
 -18   9   3       28.04       60.87    157.67 o
 -17   9   3     1561.98     1400.86    146.26 o
 -16   9   3     1564.08     1511.95    118.96 o
 -15   9   3      966.28      906.65    101.90 o
 -14   9   3      251.13      369.34     94.62 o
 -13   9   3      681.50      616.18     89.47 o
 -12   9   3     1958.14     1891.99    104.55 o
 -11   9   3      476.79      587.88     87.08 o
 -10   9   3       42.65      104.66     70.62 o
  -9   9   3     3450.48     3659.27     87.58 o
  -8   9   3     1584.54     1733.60     73.04 o
  -7   9   3     2055.17     2148.79     64.03 o
  -6   9   3      167.64      392.60     50.40 o
  -5   9   3     1841.81     1750.27     53.88 o
  -4   9   3     6206.97     5943.33     60.29 o
  -3   9   3     1443.03     1422.48     43.15 o
  -2   9   3     1794.04     1837.53     52.81 o
  -1   9   3        6.48      129.13     53.03 o
   0   9   3     9522.22     9713.94     93.90 o
   1   9   3       19.92      153.31     47.03 o
   2   9   3     1700.75     1742.24     44.87 o
   3   9   3     1433.79     1433.45     42.55 o
   4   9   3     6255.37     5918.40     82.89 o
   5   9   3     1773.83     1824.12     63.78 o
   6   9   3      226.08      453.18     64.14 o
   7   9   3     2085.00     2045.10     69.41 o
   8   9   3     1475.75     1569.93     71.30 o
   9   9   3     3436.87     3630.83     84.70 o
  10   9   3       53.51       81.92    113.37 o
  11   9   3      347.70      476.34    132.32 o
  12   9   3     2095.01     1862.34    147.19 o
  13   9   3      585.53      525.27    137.61 o
  14   9   3      227.12      268.17    143.20 o
  15   9   3      940.97      842.44    152.45 o
  16   9   3     1574.21     1513.68    164.43 o
  17   9   3     1496.41     1297.81    165.47 o
  18   9   3       37.27      106.98    162.13 o
 -18  10   3      355.16      367.03    144.82 o
 -17  10   3      252.80      291.44    138.19 o
 -16  10   3       39.14      169.05    118.29 o
 -15  10   3      632.13      714.11    106.05 o
 -14  10   3     2762.16     2658.41    114.21 o
 -13  10   3       99.71      111.99    104.88 o
 -12  10   3      603.33      559.48     96.75 o
 -11  10   3     1211.57      992.44     87.28 o
 -10  10   3     1943.13     1678.48     98.28 o
  -9  10   3     1960.03     2035.72     86.77 o
  -8  10   3      823.16      926.08     76.29 o
  -7  10   3     4859.03     4419.54     88.58 o
  -6  10   3     4779.72     4682.59     81.10 o
  -5  10   3     8912.70     7750.15     75.57 o
  -4  10   3     1081.13     1053.55     43.15 o
  -3  10   3     3863.58     4298.86     51.38 o
  -2  10   3      417.65      405.82     37.19 o
  -1  10   3     7811.21     7166.79     77.77 o
   0  10   3     4354.54     4131.59     60.90 o
   1  10   3     7971.58     7331.41     70.28 o
   2  10   3      414.99      470.29     47.87 o
   3  10   3     3534.93     3930.18     55.52 o
   4  10   3      954.83      972.50     45.60 o
   5  10   3     9380.74     8509.38     89.97 o
   6  10   3     5131.79     4981.38     80.05 o
   7  10   3     4875.86     4445.98     81.19 o
   8  10   3      948.43     1098.18     69.06 o
   9  10   3     1922.43     1965.70     87.30 o
  10  10   3     1774.23     1555.03    154.81 o
  11  10   3     1205.11     1002.09    188.70 o
  12  10   3      599.97      584.39    152.45 o
  13  10   3       98.08      104.69    155.05 o
  14  10   3     2815.69     2778.67    186.81 o
  15  10   3      589.55      641.73    173.11 o
  16  10   3       50.35      128.31    180.13 o
  17  10   3      266.79      245.26    179.71 o
  18  10   3      391.20      292.83    190.85 o
 -18  11   3      110.30      152.51    143.62 o
 -17  11   3      387.58      327.64    140.32 o
 -16  11   3     1763.80     1714.78    120.30 o
 -15  11   3     1330.67     1301.40    112.44 o
 -14  11   3      392.13      416.61    102.31 o
 -13  11   3      397.63      420.58    111.84 o
 -12  11   3     1042.26     1164.87    111.75 o
 -11  11   3      939.73      969.20    107.05 o
 -10  11   3      200.31      271.26     92.67 o
  -9  11   3     3406.53     3561.88     97.05 o
  -8  11   3     4690.37     4420.43     96.15 o
  -7  11   3     3643.02     3548.46     86.05 o
  -6  11   3      787.78      891.89     64.96 o
  -5  11   3     3999.28     3590.57     62.66 o
  -4  11   3      149.53      160.46     39.31 o
  -3  11   3     3777.89     3939.96     54.75 o
  -2  11   3     2812.47     2702.90     48.05 o
  -1  11   3     1695.99     1695.51     51.25 o
   0  11   3       26.44      147.24     37.30 o
   1  11   3     1568.87     1591.49     51.81 o
   2  11   3     2587.53     2549.29     53.00 o
   3  11   3     3958.96     4234.28     58.41 o
   4  11   3      158.54      185.13     46.04 o
   5  11   3     4110.33     3764.79     65.03 o
   6  11   3      808.07      862.94     61.91 o
   7  11   3     3633.87     3571.92     77.94 o
   8  11   3     4524.47     4306.67     98.16 o
   9  11   3     3199.69     3262.38     93.40 o
  10  11   3      260.44      236.53    146.73 o
  11  11   3      995.39     1106.59    163.32 o
  12  11   3     1001.49      950.05    163.78 o
  13  11   3      395.14      357.10    156.14 o
  14  11   3      353.51      296.41    163.46 o
  15  11   3     1377.59     1319.24    184.50 o
  16  11   3     1687.93     1813.60    195.70 o
  17  11   3      361.53      265.86    180.02 o
  18  11   3      104.36      153.70    189.58 o
 -18  12   3      113.95      271.10    170.54 o
 -17  12   3      168.87      223.29    127.97 o
 -16  12   3      626.12      677.70    116.20 o
 -15  12   3      943.14      937.78    111.53 o
 -14  12   3      414.46      441.95    115.17 o
 -13  12   3     1052.91     1031.38    113.42 o
 -12  12   3      283.63      392.29    103.82 o
 -11  12   3      296.70      508.15    114.37 o
 -10  12   3     1300.43     1216.29    117.33 o
  -9  12   3     3323.81     3430.74    107.67 o
  -8  12   3     3914.69     4016.14     93.52 o
  -7  12   3     2084.38     2075.11     81.47 o
  -6  12   3     1739.53     1556.43     75.52 o
  -5  12   3     3500.17     3713.79     83.71 o
  -4  12   3      177.49      230.19     45.36 o
  -3  12   3     6008.13     5538.76     56.89 o
  -2  12   3     3164.89     3278.61     51.33 o
  -1  12   3    11334.03    10937.53     78.67 o
   0  12   3     1651.58     1708.46     47.15 o
   1  12   3    11592.60    11229.92     95.79 o
   2  12   3     3415.87     3583.04     58.34 o
   3  12   3     6116.84     5702.62     71.00 o
   4  12   3      165.39      208.14     46.80 o
   5  12   3     3488.63     3834.99     70.71 o
   6  12   3     1902.70     1771.81     70.55 o
   7  12   3     1994.76     1919.38     84.07 o
   8  12   3     4006.80     4045.17     99.34 o
   9  12   3     3526.53     3467.94    112.90 o
  10  12   3     1265.93     1163.36    157.23 o
  11  12   3      240.25      296.17    153.09 o
  12  12   3      263.61      341.83    155.40 o
  13  12   3      988.73      876.00    166.00 o
  14  12   3      401.16      366.26    171.03 o
  15  12   3      938.82      882.73    182.38 o
  16  12   3      577.78      524.66    181.26 o
  17  12   3      199.62      303.84    182.87 o
  18  12   3      149.43      233.12    195.93 o
 -17  13   3        3.13      120.67    127.88 o
 -16  13   3       62.68      122.69    123.11 o
 -15  13   3      373.82      409.85    110.42 o
 -14  13   3      551.26      544.27    118.41 o
 -13  13   3     1390.35     1659.13    123.43 o
 -12  13   3      149.35      252.15    117.02 o
 -11  13   3     4593.16     4371.52    142.27 o
 -10  13   3      159.50      197.88    111.20 o
  -9  13   3     1022.33     1190.00     97.89 o
  -8  13   3     2455.58     2588.11     89.69 o
  -7  13   3     2411.15     2554.48     84.21 o
  -6  13   3     1266.21     1219.21     76.45 o
  -5  13   3     1430.58     1513.52     67.49 o
  -4  13   3     1173.25     1142.89     51.11 o
  -3  13   3     1391.16     1462.48     45.37 o
  -2  13   3     1883.91     2041.02     48.30 o
  -1  13   3     1959.40     2075.95     53.02 o
   0  13   3     4648.64     4536.90     59.45 o
   1  13   3     1765.94     1889.65     48.46 o
   2  13   3     1781.41     1905.19     53.94 o
   3  13   3     1432.17     1530.07     52.05 o
   4  13   3     1097.56     1057.87     53.08 o
   5  13   3     1597.67     1680.03     65.81 o
   6  13   3     1259.49     1097.76     69.77 o
   7  13   3     2220.69     2325.47     88.08 o
   8  13   3     2429.73     2461.41    107.32 o
   9  13   3     1078.64     1104.96    102.77 o
  10  13   3      174.03      138.34    151.56 o
  11  13   3     4676.29     4155.99    191.82 o
  12  13   3      155.78      140.81    153.85 o
  13  13   3     1489.11     1569.57    179.88 o
  14  13   3      527.42      454.24    173.96 o
  15  13   3      338.90      458.47    175.56 o
  16  13   3       63.13      162.36    178.35 o
  17  13   3        3.71       82.77    182.13 o
 -17  14   3      495.30      495.02    130.59 o
 -16  14   3      468.98      591.98    126.79 o
 -15  14   3     1566.02     1546.33    133.78 o
 -14  14   3      364.74      541.07    137.97 o
 -13  14   3     4610.88     4704.22    165.24 o
 -12  14   3     1128.10     1148.69    123.98 o
 -11  14   3     1217.82     1260.72    125.40 o
 -10  14   3      837.29      674.17    115.58 o
  -9  14   3     1317.43     1322.56    118.61 o
  -8  14   3     1543.48     1347.98     95.39 o
  -7  14   3     2275.65     2323.85     83.93 o
  -6  14   3     1723.69     1745.26     77.17 o
  -5  14   3      542.47      419.04     65.24 o
  -4  14   3      213.76      286.18     57.27 o
  -3  14   3     7802.72     7833.15     75.72 o
  -2  14   3     1853.08     1839.03     50.67 o
  -1  14   3     6663.29     6453.34     69.78 o
   0  14   3     4242.77     4255.61     60.54 o
   1  14   3     6729.59     6456.59     65.11 o
   2  14   3     1935.20     1948.11     52.89 o
   3  14   3     8145.71     8269.55     79.54 o
   4  14   3      195.02      181.22     57.88 o
   5  14   3      623.98      548.89     75.23 o
   6  14   3     1624.00     1589.64     79.17 o
   7  14   3     2170.11     2139.23     94.87 o
   8  14   3     1372.68     1127.60    101.88 o
   9  14   3     1309.22     1126.35    103.85 o
  10  14   3      823.51      513.48    125.55 o
  11  14   3     1318.90     1229.67    169.05 o
  12  14   3     1069.55      869.42    164.09 o
  13  14   3     4588.82     4358.71    201.23 o
  14  14   3      303.51      340.51    168.61 o
  15  14   3     1477.37     1348.43    184.85 o
  16  14   3      422.78      443.06    185.31 o
  17  14   3      516.09      624.79    188.09 o
 -17  15   3       27.71       89.96    130.10 o
 -16  15   3     1117.81     1214.58    135.14 o
 -15  15   3      698.13      703.14    145.76 o
 -14  15   3     1065.00     1026.46    143.04 o
 -13  15   3      842.78     1046.41    162.36 o
 -12  15   3       92.94      203.29    149.44 o
 -11  15   3     2302.49     2369.11    165.06 o
 -10  15   3      740.80      864.99    150.28 o
  -9  15   3     3055.85     2834.85    159.72 o
  -8  15   3      951.58     1040.86    109.00 o
  -7  15   3     3105.23     3078.23    102.22 o
  -6  15   3       19.64       41.34     71.01 o
  -5  15   3      110.68      227.59     63.67 o
  -4  15   3      688.09      714.01     59.17 o
  -3  15   3     2883.71     2674.69     58.28 o
  -2  15   3     2365.54     2199.38     61.77 o
  -1  15   3     1178.84     1187.41     53.41 o
   0  15   3       43.64      208.55     49.12 o
   1  15   3     1097.18     1166.07     56.39 o
   2  15   3     2373.90     2231.30     56.96 o
   3  15   3     2889.26     2784.80     64.39 o
   4  15   3      652.48      660.75     64.73 o
   5  15   3       84.52      149.50     78.35 o
   6  15   3       21.63       65.80     73.58 o
   7  15   3     2937.76     2850.35    109.89 o
   8  15   3     1036.72     1271.96    108.66 o
   9  15   3     3147.74     2695.73    117.01 o
  10  15   3      724.75      821.20    130.03 o
  11  15   3     2330.32     2087.81    174.96 o
  12  15   3       81.68      158.74    157.89 o
  13  15   3      864.38     1033.00    171.44 o
  14  15   3     1138.31      864.77    176.79 o
  15  15   3      698.26      639.33    180.21 o
  16  15   3     1180.68      987.44    193.66 o
  17  15   3       27.79       45.60    187.49 o
 -17  16   3      628.14      620.62    137.15 o
 -16  16   3     2428.57     2149.21    144.10 o
 -15  16   3       69.17      148.28    142.01 o
 -14  16   3      389.91      500.39    139.90 o
 -13  16   3     1156.12     1160.86    163.32 o
 -12  16   3     3680.53     3498.88    179.81 o
 -11  16   3     2081.24     2425.11    162.77 o
 -10  16   3     3257.24     3388.20    167.61 o
  -9  16   3      717.56      941.77    150.29 o
  -8  16   3     3776.15     3830.22    174.33 o
  -7  16   3      659.20      633.03    108.00 o
  -6  16   3      200.71       94.68     88.85 o
  -5  16   3     1373.61     1440.15     85.79 o
  -4  16   3     3363.94     3420.17    101.23 o
  -3  16   3     1174.13     1007.98     70.62 o
  -2  16   3      674.95      803.22     57.53 o
  -1  16   3     1464.10     1377.81     64.08 o
   0  16   3     6032.73     6743.22     93.43 o
   1  16   3     1476.54     1329.77     59.87 o
   2  16   3      687.44      735.43     58.38 o
   3  16   3     1039.78      875.52     59.39 o
   4  16   3     3333.32     3139.06     81.58 o
   5  16   3     1445.76     1559.17     84.91 o
   6  16   3      168.59      155.06     78.66 o
   7  16   3      626.52      516.25    100.32 o
   8  16   3     4097.65     4243.39    126.32 o
   9  16   3      665.88      719.30    110.68 o
  10  16   3     3211.52     3085.55    150.72 o
  11  16   3     1998.38     2209.25    177.80 o
  12  16   3     3752.33     3393.32    190.56 o
  13  16   3     1196.51      954.17    172.00 o
  14  16   3      396.89      286.72    175.66 o
  15  16   3       70.14       70.54    179.10 o
  16  16   3     2372.94     2174.73    207.66 o
  17  16   3      601.74      707.65    194.03 o
 -17  17   3       11.63      256.69    137.26 o
 -16  17   3      719.73      746.45    135.58 o
 -15  17   3       54.37      216.31    144.61 o
 -14  17   3      500.65      625.82    162.14 o
 -13  17   3     2341.60     2334.59    176.79 o
 -12  17   3     2227.02     2168.66    172.26 o
 -11  17   3     2770.20     3035.51    170.56 o
 -10  17   3      181.90      212.20    143.76 o
  -9  17   3     2918.84     2759.11    165.01 o
  -8  17   3       74.52      351.02    143.26 o
  -7  17   3     4314.80     4211.55    160.97 o
  -6  17   3     1361.30     1272.11    109.82 o
  -5  17   3     2561.10     2619.72     93.50 o
  -4  17   3      876.32      757.51     86.82 o
  -3  17   3       14.86       50.53     70.68 o
  -2  17   3     4540.02     4289.90     77.64 o
  -1  17   3     1008.32     1034.09     68.77 o
   0  17   3     5219.02     5982.94     87.51 o
   1  17   3     1056.04     1028.14     58.26 o
   2  17   3     4378.68     4000.30     75.06 o
   3  17   3       16.75       74.44     57.68 o
   4  17   3      851.92      744.56     72.83 o
   5  17   3     2360.21     2384.66     93.40 o
   6  17   3     1319.47     1303.65     88.62 o
   7  17   3     4347.33     4341.29    125.59 o
   8  17   3       64.59      152.53    120.37 o
   9  17   3     2979.15     2759.39    145.28 o
  10  17   3      215.40      325.25    134.12 o
  11  17   3     2837.92     2757.97    183.94 o
  12  17   3     2193.02     2209.59    183.06 o
  13  17   3     2267.88     2284.02    190.03 o
  14  17   3      550.93      609.88    182.09 o
  15  17   3       56.22       89.82    184.16 o
  16  17   3      755.17      830.81    190.29 o
  17  17   3       11.03       52.74    194.61 o
 -16  18   3      535.44      727.63    153.62 o
 -15  18   3     1924.69     1737.31    159.10 o
 -14  18   3       44.45      139.31    162.59 o
 -13  18   3     1649.88     1622.59    174.09 o
 -12  18   3     1006.36     1141.73    166.24 o
 -11  18   3       80.45      263.94    151.37 o
 -10  18   3     2389.37     2519.06    162.53 o
  -9  18   3       46.53      132.05    145.61 o
  -8  18   3     6378.44     6388.41    182.47 o
  -7  18   3      786.57      801.77    143.88 o
  -6  18   3      532.44      640.70    137.21 o
  -5  18   3     2564.90     2610.20    100.00 o
  -4  18   3     2998.46     3164.68    100.60 o
  -3  18   3      944.92     1082.28     81.90 o
  -2  18   3     2628.01     2671.93     84.51 o
  -1  18   3      754.57     1007.57     69.19 o
   0  18   3     1072.47     1171.66     66.65 o
   1  18   3      792.67     1033.20     66.16 o
   2  18   3     2573.56     2547.79     72.61 o
   3  18   3      834.00      977.84     71.05 o
   4  18   3     2904.90     2913.12     87.42 o
   5  18   3     2604.52     2717.96     98.81 o
   6  18   3      555.55      690.87     97.13 o
   7  18   3      664.37      616.17    108.57 o
   8  18   3     6496.67     6634.96    275.37 o
   9  18   3       63.13      -11.24    128.34 o
  10  18   3     2420.07     2287.25    145.87 o
  11  18   3      118.21      278.56    163.65 o
  12  18   3     1070.94     1184.88    176.04 o
  13  18   3     1638.91     1589.74    189.28 o
  14  18   3       50.47      103.74    180.75 o
  15  18   3     1921.28     1791.96    200.85 o
  16  18   3      548.33      657.17    193.35 o
 -16  19   3       39.16      119.87    151.86 o
 -15  19   3      655.23      728.09    170.05 o
 -14  19   3     1307.59     1260.25    175.75 o
 -13  19   3      644.43      590.15    165.84 o
 -12  19   3     3185.66     2859.81    182.13 o
 -11  19   3      749.65      582.71    156.17 o
 -10  19   3     4254.09     4107.50    176.82 o
  -9  19   3      395.99      348.28    145.95 o
  -8  19   3     1293.20     1182.25    151.08 o
  -7  19   3      702.94      468.87    143.55 o
  -6  19   3     3709.13     3673.78    143.75 o
  -5  19   3     3506.18     3440.99    122.43 o
  -4  19   3     2659.50     2796.88     95.19 o
  -3  19   3     4794.67     4558.78     98.49 o
  -2  19   3     3821.11     3742.56     92.79 o
  -1  19   3     1008.56      769.90     73.94 o
   0  19   3        0.89      110.96     60.80 o
   1  19   3     1069.65      884.00     67.77 o
   2  19   3     3833.31     3798.10     86.51 o
   3  19   3     4870.59     4485.96     90.33 o
   4  19   3     2772.46     2909.76     91.37 o
   5  19   3     3160.80     2928.57    103.16 o
   6  19   3     3631.06     3795.57    128.56 o
   7  19   3      732.53      632.10    109.94 o
   8  19   3     1300.79     1158.67    130.25 o
   9  19   3      457.24      305.03    129.47 o
  10  19   3     4325.74     4074.60    162.46 o
  11  19   3      812.55      663.23    142.30 o
  12  19   3     3123.46     2939.79    190.81 o
  13  19   3      595.39      515.09    179.12 o
  14  19   3     1340.57     1108.68    186.88 o
  15  19   3      651.58      494.02    186.51 o
  16  19   3       67.02      147.15    193.20 o
 -16  20   3      169.22      265.91    155.64 o
 -15  20   3       95.14      267.79    169.06 o
 -14  20   3      261.91      400.44    169.47 o
 -13  20   3      800.28      809.43    169.37 o
 -12  20   3      127.27      156.46    160.71 o
 -11  20   3     1554.17     1510.76    165.98 o
 -10  20   3     1985.66     1939.48    163.30 o
  -9  20   3      957.54      833.80    151.59 o
  -8  20   3      897.12      836.21    145.40 o
  -7  20   3     1902.32     1907.89    137.69 o
  -6  20   3     2326.08     2443.78    140.76 o
  -5  20   3      928.57      846.08    114.20 o
  -4  20   3       21.06       93.29     85.33 o
  -3  20   3       41.91       99.97     91.44 o
  -2  20   3      151.17      221.08     78.86 o
  -1  20   3      389.22      398.52     76.25 o
   0  20   3     4303.44     4115.05     89.80 o
   1  20   3      442.95      440.69     74.44 o
   2  20   3      193.29      225.90     72.85 o
   3  20   3       35.88       68.35     70.59 o
   4  20   3       27.14      122.92     86.56 o
   5  20   3      846.14      900.61     93.24 o
   6  20   3     2517.82     2628.92    123.53 o
   7  20   3     1715.68     1817.23    112.04 o
   8  20   3      837.18      760.93    112.57 o
   9  20   3      915.92      849.82    161.42 o
  10  20   3     1761.68     1758.36    150.32 o
  11  20   3     1528.20     1380.56    151.32 o
  12  20   3      140.27      153.56    174.18 o
  13  20   3      813.95     1042.85    180.70 o
  14  20   3      299.44      408.72    181.56 o
  15  20   3       95.07      120.79    188.45 o
  16  20   3      154.23      178.21    199.96 o
 -15  21   3      320.28      324.30    171.85 o
 -14  21   3      231.14      209.19    169.68 o
 -13  21   3      251.94      359.78    165.79 o
 -12  21   3      287.74      358.37    164.89 o
 -11  21   3      213.53      274.35    158.30 o
 -10  21   3     2307.65     2188.62    168.54 o
  -9  21   3     1727.70     1885.59    159.74 o
  -8  21   3     1686.63     1784.29    136.33 o
  -7  21   3     1047.15      944.10    131.12 o
  -6  21   3      110.14      124.91    125.34 o
  -5  21   3     2793.00     2716.79    115.36 o
  -4  21   3     1416.63     1476.50    114.39 o
  -3  21   3     1668.13     1702.21     93.55 o
  -2  21   3     3963.77     4314.66     99.51 o
  -1  21   3       37.85       56.40     84.51 o
   0  21   3     4583.81     4193.66    101.66 o
   1  21   3       41.58       42.20     80.59 o
   2  21   3     4194.50     4480.00    102.57 o
   3  21   3     1707.31     1713.80     90.96 o
   4  21   3     1582.94     1561.89     99.74 o
   5  21   3     2824.60     2753.22    126.24 o
   6  21   3      135.31      218.70    112.35 o
   7  21   3     1103.66     1064.09    106.33 o
   8  21   3     1604.49     1631.19    122.78 o
   9  21   3     1810.13     2010.18    184.32 o
  10  21   3     2359.02     2016.55    153.98 o
  11  21   3      211.83      280.63    141.86 o
  12  21   3      221.86      350.56    173.08 o
  13  21   3      241.74      294.52    182.33 o
  14  21   3      244.27      288.55    190.82 o
  15  21   3      328.28      416.70    196.49 o
 -15  22   3      503.03      597.24    179.58 o
 -14  22   3     1503.53     1366.61    181.87 o
 -13  22   3      677.32      561.70    170.88 o
 -12  22   3      163.45      211.85    165.11 o
 -11  22   3     1117.03     1319.40    171.92 o
 -10  22   3     4790.65     4779.40    168.40 o
  -9  22   3     2382.52     2531.53    146.50 o
  -8  22   3      910.25     1081.33    134.05 o
  -7  22   3     1147.80     1272.60    133.97 o
  -6  22   3      904.91      771.27    128.80 o
  -5  22   3     1010.24     1280.63    110.30 o
  -4  22   3     1048.13     1092.63    115.28 o
  -3  22   3      414.59      388.31     87.92 o
  -2  22   3     1579.04     1685.38     92.07 o
  -1  22   3     1971.21     1843.24    107.34 o
   0  22   3     3699.78     3673.61    101.81 o
   1  22   3     2102.86     1920.01     93.28 o
   2  22   3     1513.01     1700.86     90.18 o
   3  22   3      412.44      375.61     93.77 o
   4  22   3     1005.42     1110.50    108.95 o
   5  22   3     1120.25     1308.34    137.13 o
   6  22   3      921.09     1039.00    135.18 o
   7  22   3     1209.64     1278.48    124.39 o
   8  22   3      883.18      925.57    126.39 o
   9  22   3     2544.58     2552.15    190.42 o
  10  22   3     4491.59     4508.99    204.01 o
  11  22   3     1200.58     1226.19    153.28 o
  12  22   3      171.80      176.04    173.59 o
  13  22   3      704.21      493.50    185.88 o
  14  22   3     1483.15     1336.79    197.47 o
  15  22   3      501.04      699.99    193.29 o
 -15  23   3      387.15      603.65    185.66 o
 -14  23   3       78.26      138.21    176.11 o
 -13  23   3      117.14      150.55    146.59 o
 -12  23   3     1106.62      982.96    153.04 o
 -11  23   3      393.67      513.11    145.70 o
 -10  23   3      549.95      705.15    144.32 o
  -9  23   3      422.70      533.23    138.95 o
  -8  23   3      282.85      383.75    133.40 o
  -7  23   3     2093.68     2489.43    144.32 o
  -6  23   3      378.00      371.11    117.43 o
  -5  23   3     3790.98     3428.75    132.46 o
  -4  23   3       15.07      107.91    109.80 o
  -3  23   3      393.47      362.31     90.75 o
  -2  23   3     3685.11     3461.53    121.85 o
  -1  23   3      717.82      803.64    105.43 o
   0  23   3     4352.71     4062.78    107.86 o
   1  23   3      686.78      715.47     89.15 o
   2  23   3     3612.10     3432.86    113.31 o
   3  23   3      349.89      452.59     95.00 o
   4  23   3       24.88       29.49    102.65 o
   5  23   3     3936.25     3468.74    150.87 o
   6  23   3      353.30      285.99    128.56 o
   7  23   3     2124.73     2458.74    133.28 o
   8  23   3      286.98      268.30    119.86 o
   9  23   3      494.06      504.41    167.80 o
  10  23   3      480.38      419.78    176.83 o
  11  23   3      401.74      435.69    153.09 o
  12  23   3     1078.02      847.20    186.11 o
  13  23   3      105.19       93.83    178.21 o
  14  23   3       58.35      265.00    183.49 o
  15  23   3      337.64      324.21    231.89 o
 -14  24   3     1223.58     1183.21    187.66 o
 -13  24   3      120.76       88.40    146.32 o
 -12  24   3     1109.81      989.72    154.82 o
 -11  24   3      865.43      707.42    147.35 o
 -10  24   3     1288.24     1299.73    150.30 o
  -9  24   3      586.19      511.99    141.45 o
  -8  24   3     1271.43     1259.23    142.55 o
  -7  24   3     1761.37     1862.36    142.89 o
  -6  24   3       21.34       57.90    124.98 o
  -5  24   3     2653.76     2711.58    127.74 o
  -4  24   3      411.61      430.91    113.42 o
  -3  24   3      263.42      272.73    105.85 o
  -2  24   3      349.25      347.59    106.97 o
  -1  24   3     4308.61     4248.22    128.68 o
   0  24   3      692.91      711.41    105.79 o
   1  24   3     4237.62     4169.72    108.48 o
   2  24   3      307.81      342.66     93.98 o
   3  24   3      245.94      204.69     95.26 o
   4  24   3      370.97      358.37    108.28 o
   5  24   3     2616.24     2588.21    149.61 o
   6  24   3       26.28       54.51    131.25 o
   7  24   3     1609.06     1580.82    128.58 o
   8  24   3     1370.92     1312.85    132.78 o
   9  24   3      615.75      618.36    152.23 o
  10  24   3     1336.72     1155.45    184.57 o
  11  24   3      955.14      847.41    152.21 o
  12  24   3     1197.20     1148.26    183.24 o
  13  24   3      123.75      116.51    185.54 o
  14  24   3     1244.99     1192.65    226.60 o
 -14  25   3      210.70      354.28    182.65 o
 -13  25   3       96.63      191.16    148.27 o
 -12  25   3       40.22      116.55    144.18 o
 -11  25   3      436.70      431.76    145.05 o
 -10  25   3       31.12       79.16    142.39 o
  -9  25   3      775.09      688.50    143.04 o
  -8  25   3      690.89      728.25    138.97 o
  -7  25   3     1729.37     1737.89    130.26 o
  -6  25   3      340.05      504.96    130.80 o
  -5  25   3      777.10      838.43    117.33 o
  -4  25   3      448.83      515.72    124.96 o
  -3  25   3      865.31      762.02    110.11 o
  -2  25   3      673.28      533.45    107.59 o
  -1  25   3      891.10      934.29    108.82 o
   0  25   3       42.53      103.05    100.25 o
   1  25   3      844.76      784.78    115.44 o
   2  25   3      626.01      553.07     98.57 o
   3  25   3      890.16      699.00     99.79 o
   4  25   3      470.66      585.66    130.93 o
   5  25   3      833.60      936.02    136.81 o
   6  25   3      377.14      415.20    134.43 o
   7  25   3     1575.40     1579.57    134.97 o
   8  25   3      663.09      655.94    128.86 o
   9  25   3      857.92      837.31    153.67 o
  10  25   3       32.97       96.58    153.55 o
  11  25   3      383.53      365.74    153.12 o
  12  25   3       45.34        6.78    182.24 o
  13  25   3      106.04      157.11    184.97 o
  14  25   3      181.96      257.55    188.84 o
 -13  26   3      255.87      290.08    156.08 o
 -12  26   3      124.23      132.51    147.06 o
 -11  26   3      189.29      158.65    145.44 o
 -10  26   3      508.92      552.83    145.55 o
  -9  26   3      219.83      253.61    140.75 o
  -8  26   3      809.18      662.32    129.45 o
  -7  26   3      206.26      268.39    136.16 o
  -6  26   3      260.62      437.23    143.01 o
  -5  26   3     1334.16     1491.56    124.96 o
  -4  26   3      498.36      445.69    127.46 o
  -3  26   3      458.57      462.66    109.53 o
  -2  26   3      238.24      294.06    106.85 o
  -1  26   3     2982.80     2907.64    121.59 o
   0  26   3      427.55      409.31    101.56 o
   1  26   3     2917.11     2835.03    129.64 o
   2  26   3      196.08      289.74     96.35 o
   3  26   3      480.07      515.69    108.51 o
   4  26   3      532.37      603.49    135.27 o
   5  26   3     1257.98     1211.16    142.99 o
   6  26   3      244.75      477.41    140.14 o
   7  26   3      156.83      317.42    125.73 o
   8  26   3      827.55      851.11    134.92 o
   9  26   3      256.66      188.81    148.99 o
  10  26   3      472.88      371.28    157.49 o
  11  26   3      201.54      220.01    153.29 o
  12  26   3      144.66      198.46    159.06 o
  13  26   3      276.50      200.71    194.62 o
 -13  27   3      668.23      730.98    163.52 o
 -12  27   3      128.62      152.53    152.30 o
 -11  27   3      259.25      360.16    149.47 o
 -10  27   3      170.89      236.52    146.38 o
  -9  27   3      220.67      265.06    145.18 o
  -8  27   3      163.73      384.53    144.43 o
  -7  27   3      937.62     1122.89    146.27 o
  -6  27   3     1804.77     1936.52    145.46 o
  -5  27   3       37.99       80.89    130.48 o
  -4  27   3      377.68      409.74    130.71 o
  -3  27   3      180.97      271.89    111.00 o
  -2  27   3     1483.92     1340.28    116.36 o
  -1  27   3      431.51      395.74    107.87 o
   0  27   3      408.92      423.34    117.96 o
   1  27   3      490.02      425.31    117.11 o
   2  27   3     1533.64     1336.44    121.31 o
   3  27   3      233.45      201.33    109.71 o
   4  27   3      418.37      400.58    135.90 o
   5  27   3       33.35      173.80    138.53 o
   6  27   3     1780.47     1890.88    154.27 o
   7  27   3      920.38     1190.17    136.20 o
   8  27   3      172.80      325.94    132.61 o
   9  27   3      212.58      234.90    150.65 o
  10  27   3      149.56      133.19    157.36 o
  11  27   3      243.76      229.21    161.43 o
  12  27   3      122.44       60.18    162.78 o
  13  27   3      682.74      706.32    192.40 o
 -12  28   3      551.58      414.77    159.58 o
 -11  28   3      197.32      131.10    149.28 o
 -10  28   3      189.02      205.76    147.74 o
  -9  28   3       26.00      177.59    130.78 o
  -8  28   3      718.77      726.99    147.06 o
  -7  28   3       50.40      128.04    140.20 o
  -6  28   3      429.77      465.34    154.37 o
  -5  28   3       12.89       36.23    131.22 o
  -4  28   3      622.82      474.13    135.42 o
  -3  28   3     1455.78     1298.24    119.10 o
  -2  28   3       99.64       52.70    109.25 o
  -1  28   3     1238.10     1142.57    115.79 o
   0  28   3     3230.27     3387.19    142.62 o
   1  28   3     1406.62     1411.88    126.98 o
   2  28   3       76.12      122.18    115.41 o
   3  28   3     1412.51     1315.31    178.30 o
   4  28   3      610.25      559.67    140.03 o
   5  28   3       15.89       49.60    140.91 o
   6  28   3      467.47      425.60    145.97 o
   7  28   3       63.20      140.98    130.31 o
   8  28   3      767.67      812.17    136.98 o
   9  28   3       35.02      238.85    156.66 o
  10  28   3      182.35      223.94    157.76 o
  11  28   3      194.45      206.85    163.77 o
  12  28   3      563.65      527.18    149.86 o
 -11  29   3      296.82      308.34    157.47 o
 -10  29   3       16.80      172.50    135.27 o
  -9  29   3     1590.59     1643.66    156.63 o
  -8  29   3       30.55      251.58    146.41 o
  -7  29   3      131.16      197.40    157.28 o
  -6  29   3      400.06      544.92    157.87 o
  -5  29   3      241.35      282.23    135.75 o
  -4  29   3       11.13      -23.26    131.94 o
  -3  29   3       99.22      122.68    114.46 o
  -2  29   3     2171.25     1980.56    126.60 o
  -1  29   3      133.15      179.70    122.80 o
   0  29   3      219.58      467.42    126.84 o
   1  29   3      121.76      275.39    122.68 o
   2  29   3     2048.26     1954.01    135.46 o
   3  29   3       80.13      210.59    171.46 o
   4  29   3       18.70      -22.97    172.30 o
   5  29   3      258.06      295.03    142.04 o
   6  29   3      429.35      450.99    147.06 o
   7  29   3      107.75      130.60    131.92 o
   8  29   3       32.73       28.20    133.26 o
   9  29   3     1556.21     1478.40    170.27 o
  10  29   3       19.42      277.10    158.37 o
  11  29   3      288.07      453.54    166.06 o
 -11  30   3      711.52      696.63    146.87 o
 -10  30   3      682.85      712.34    158.41 o
  -9  30   3      318.55      481.33    153.64 o
  -8  30   3      233.56      364.16    162.54 o
  -7  30   3       35.23      204.47    158.38 o
  -6  30   3       97.03      295.66    156.86 o
  -5  30   3      692.61      692.97    141.98 o
  -4  30   3       40.24       95.64    135.22 o
  -3  30   3     2300.59     2052.37    132.03 o
  -2  30   3      649.46      584.47    121.23 o
  -1  30   3      789.21      675.27    132.13 o
   0  30   3     1308.18     1057.57    133.89 o
   1  30   3      905.97      983.54    132.59 o
   2  30   3      622.94      674.41    129.23 o
   3  30   3     2329.12     2305.94    199.84 o
   4  30   3       52.37      114.90    175.65 o
   5  30   3      736.83      781.07    183.21 o
   6  30   3      101.06      193.58    147.94 o
   7  30   3       57.12      244.40    137.05 o
   8  30   3      269.88      260.71    137.24 o
   9  30   3      311.79      366.53    158.86 o
  10  30   3      729.06      793.48    168.43 o
  11  30   3      763.69     1009.27    177.56 o
 -10  31   3      255.35      395.35    162.84 o
  -9  31   3      366.46      460.20    151.88 o
  -8  31   3      158.49      271.65    163.70 o
  -7  31   3      274.77      493.23    162.10 o
  -6  31   3       97.81      170.16    157.46 o
  -5  31   3      298.96      431.31    141.41 o
  -4  31   3      693.40      535.50    142.08 o
  -3  31   3      324.72      348.14    121.19 o
  -2  31   3      360.26      280.84    132.85 o
  -1  31   3      526.53      640.44    134.64 o
   0  31   3      231.36      195.62    131.30 o
   1  31   3      570.24      729.72    132.01 o
   2  31   3      314.03      237.94    178.04 o
   3  31   3      340.69      579.94    184.70 o
   4  31   3      638.26      782.73    191.05 o
   5  31   3      288.91      326.61    182.09 o
   6  31   3       62.78      111.32    150.74 o
   7  31   3      260.02      262.20    136.04 o
   8  31   3      155.59      361.63    141.11 o
   9  31   3      382.25      530.36    167.21 o
  10  31   3      230.40      338.93    168.99 o
  -9  32   3       54.21      182.07    173.29 o
  -8  32   3      108.85      191.36    168.08 o
  -7  32   3      123.26      371.51    166.80 o
  -6  32   3      756.45     1021.08    170.20 o
  -5  32   3      979.43      771.20    147.30 o
  -4  32   3       47.83       69.85    139.72 o
  -3  32   3     1189.57     1104.51    142.94 o
  -2  32   3      117.98      151.60    133.38 o
  -1  32   3      619.84      510.16    135.33 o
   0  32   3       14.90        3.51    130.93 o
   1  32   3      631.55      641.29    133.65 o
   2  32   3      109.10      188.65    185.09 o
   3  32   3     1219.84     1513.57    195.66 o
   4  32   3       77.90      102.69    183.97 o
   5  32   3     1005.69      680.08    192.81 o
   6  32   3      787.92      806.36    193.35 o
   7  32   3      147.69      242.18    139.02 o
   8  32   3      123.18      274.78    143.31 o
   9  32   3       43.60      223.72    167.41 o
  -8  33   3      257.58      531.04    175.42 o
  -7  33   3      131.05      233.03    166.54 o
  -6  33   3        6.51      152.48    162.94 o
  -5  33   3       59.68      211.86    144.37 o
  -4  33   3      558.29      687.66    147.95 o
  -3  33   3      101.63      153.36    137.18 o
  -2  33   3        3.31       40.38    135.19 o
  -1  33   3       92.06      161.61    132.41 o
   0  33   3      897.49      691.60    137.08 o
   1  33   3       72.06      242.02    158.33 o
   2  33   3        7.68      201.98    183.21 o
   3  33   3       93.99      158.62    187.77 o
   4  33   3      579.20      610.48    194.92 o
   5  33   3       53.80       34.06    185.74 o
   6  33   3        7.40       17.10    188.34 o
   7  33   3      130.75      238.90    161.71 o
   8  33   3      258.84      347.33    143.70 o
  -7  34   3      213.18      303.70    173.56 o
  -6  34   3      402.80      525.38    175.43 o
  -5  34   3      190.87      210.19    148.54 o
  -4  34   3      108.67      252.10    165.43 o
  -3  34   3      185.85      280.78    141.56 o
  -2  34   3      182.59      227.85    140.20 o
  -1  34   3      209.14      309.62    137.49 o
   0  34   3      256.65      138.22    136.85 o
   1  34   3      245.08      329.45    161.66 o
   2  34   3      160.29      360.47    188.33 o
   3  34   3      183.34      274.14    189.43 o
   4  34   3      116.35      227.17    187.99 o
   5  34   3      180.59      234.81    190.25 o
   6  34   3      385.54      527.27    202.91 o
   7  34   3      238.50      244.61    167.19 o
  -6  35   3      168.05      373.10    175.46 o
  -5  35   3      829.58      998.40    157.39 o
  -4  35   3       48.26      107.60    167.44 o
  -3  35   3       80.67      240.06    144.87 o
  -2  35   3      446.53      464.46    144.53 o
  -1  35   3      192.52      259.09    141.64 o
   0  35   3      260.83      327.37    142.17 o
   1  35   3      205.68      407.71    193.01 o
   2  35   3      454.30      657.83    197.26 o
   3  35   3       75.21       12.82    193.04 o
   4  35   3       48.54      -53.54    194.08 o
   5  35   3      782.23      891.47    204.46 o
   6  35   3      128.29      238.52    197.16 o
  -4  36   3      300.64      290.18    176.86 o
  -3  36   3      549.45      530.55    151.59 o
  -2  36   3       83.88      159.78    144.96 o
  -1  36   3      345.58      437.65    147.82 o
   0  36   3        1.20        2.06    165.44 o
   1  36   3      338.72      556.47    195.72 o
   2  36   3       67.45      351.91    197.39 o
   3  36   3      557.85      605.57    203.24 o
   4  36   3      361.35      337.23    198.23 o
   0   0   4      399.73     1107.54     73.21 o
   1   0   4      282.05      233.75     48.56 o
   2   0   4     4513.11     4480.33     61.39 o
   3   0   4     3542.15     3591.31     77.94 o
   4   0   4     1706.92     2081.26     56.93 o
   5   0   4      668.83      714.44     62.08 o
   6   0   4    19228.78    18714.64    112.76 o
   7   0   4     4774.43     5284.84     77.26 o
   8   0   4     1067.65     1037.98     78.34 o
   9   0   4     8118.71     7620.10    119.34 o
  10   0   4        2.39       -5.67     86.41 o
  11   0   4      307.79      249.90     94.94 o
  12   0   4      163.62      261.32    109.17 o
  13   0   4      890.44      829.74    115.74 o
  14   0   4      296.08      470.91    139.19 o
  15   0   4     1079.50     1506.33    157.61 o
  16   0   4       30.88      150.94    153.18 o
  17   0   4      767.99     1013.54    164.09 o
  18   0   4     1159.65     1124.70    191.50 o
 -18   1   4      309.82      441.07    172.17 o
 -17   1   4      416.89      448.07    160.08 o
 -16   1   4     1521.87     1488.56    160.59 o
 -15   1   4     3862.33     3573.39    175.73 o
 -14   1   4     2210.20     2079.21    154.57 o
 -13   1   4     2555.03     2437.61    126.86 o
 -12   1   4     1509.93     1573.91    103.61 o
 -11   1   4     1750.41     1802.90    102.95 o
 -10   1   4       15.31       31.00     88.61 o
  -9   1   4      347.80      494.74     81.19 o
  -8   1   4    10398.60    10293.68    114.99 o
  -7   1   4     6419.51     6189.38     80.78 o
  -6   1   4    12090.85    11426.80    104.05 o
  -5   1   4     2983.85     3295.70     71.01 o
  -4   1   4     3492.15     3703.08     77.22 o
  -3   1   4     2595.00     2892.50     68.16 o
  -2   1   4      827.99     1005.13     46.08 o
  -1   1   4      938.74      985.02     35.43 o
   0   1   4     3501.70     3168.94     52.72 o
   1   1   4      928.44     1015.16     44.14 o
   2   1   4      864.92     1119.92     50.51 o
   3   1   4     2665.98     2977.68     67.96 o
   4   1   4     3557.77     3673.67     79.06 o
   5   1   4     3068.51     3297.14     74.36 o
   6   1   4    11992.84    11350.22    100.17 o
   7   1   4     6436.55     6260.76     94.64 o
   8   1   4    10745.91    10681.05    126.28 o
   9   1   4      391.52      623.21     85.13 o
  10   1   4       22.67       61.67     88.26 o
  11   1   4     1770.43     1872.96    104.83 o
  12   1   4     1568.91     1517.29    118.30 o
  13   1   4     2707.01     2557.01    127.82 o
  14   1   4     2188.74     1939.19    128.43 o
  15   1   4     3852.31     3887.41    173.22 o
  16   1   4     1614.97     1548.09    163.15 o
  17   1   4      425.63      594.58    181.57 o
  18   1   4      348.57      313.47    189.32 o
 -18   2   4      329.70      557.45    165.48 o
 -17   2   4      418.85      484.21    161.71 o
 -16   2   4     3002.68     2865.14    175.22 o
 -15   2   4      564.59      700.85    155.39 o
 -14   2   4      106.68      337.85    148.03 o
 -13   2   4      791.41      959.36    138.42 o
 -12   2   4     3703.83     3907.65    116.85 o
 -11   2   4     1751.50     1760.41     95.53 o
 -10   2   4      198.58      265.63     84.21 o
  -9   2   4     4835.68     4396.97     98.83 o
  -8   2   4     4007.92     4346.45     92.46 o
  -7   2   4     2645.61     2932.44     73.44 o
  -6   2   4     4641.15     4902.61     70.30 o
  -5   2   4     3721.07     3992.48     73.16 o
  -4   2   4    16808.48    17367.96    112.97 o
  -3   2   4    22555.19    21988.90    233.10 o
  -2   2   4     3782.76     3322.02     58.24 o
  -1   2   4     1903.51     1972.06     36.93 o
   0   2   4      661.15      468.22     34.63 o
   1   2   4     1926.51     1953.78     51.47 o
   2   2   4     4157.92     3668.71     72.55 o
   3   2   4    21822.37    21571.59    182.18 o
   4   2   4    16827.72    17040.91    147.44 o
   5   2   4     3535.40     3698.25     98.14 o
   6   2   4     4615.08     4881.98     84.87 o
   7   2   4     2674.66     2990.17     82.14 o
   8   2   4     3950.15     4353.26     92.07 o
   9   2   4     4773.83     4326.48     97.40 o
  10   2   4      156.18      204.62     88.04 o
  11   2   4     1635.47     1661.04    115.90 o
  12   2   4     3713.89     3618.70    133.30 o
  13   2   4      795.02      959.56    117.67 o
  14   2   4      112.64      273.12    118.69 o
  15   2   4      655.49      824.69    131.57 o
  16   2   4     2923.96     2713.43    171.22 o
  17   2   4      435.90      521.55    178.57 o
  18   2   4      355.67      345.46    185.96 o
 -18   3   4      314.05      544.58    169.44 o
 -17   3   4      862.53     1054.36    167.13 o
 -16   3   4      554.62      762.97    153.61 o
 -15   3   4     1604.00     1601.68    155.93 o
 -14   3   4     6585.72     6574.30    162.69 o
 -13   3   4     3431.17     3564.09    121.50 o
 -12   3   4      798.05      976.94    107.51 o
 -11   3   4     2881.44     2782.95    101.37 o
 -10   3   4     6539.58     6486.31    112.03 o
  -9   3   4     1752.82     1555.15     85.64 o
  -8   3   4     1290.22     1391.47     76.14 o
  -7   3   4     3962.47     4358.48     76.70 o
  -6   3   4     8105.69     7973.39     76.49 o
  -5   3   4    10194.44    11192.91     84.99 o
  -4   3   4      691.46      718.47     56.19 o
  -3   3   4     8203.79     8463.63     81.08 o
  -2   3   4     3144.08     2945.54     55.31 o
  -1   3   4     3058.08     2767.47     52.45 o
   0   3   4     2716.38     2950.14     81.70 o
   1   3   4     3167.94     3047.47     56.55 o
   2   3   4     2979.95     2908.57     95.93 o
   3   3   4     8197.61     8181.32     72.82 o
   4   3   4      766.62      854.35     59.95 o
   5   3   4    10592.58    11460.34    111.34 o
   6   3   4     7929.81     7666.92    103.35 o
   7   3   4     4025.96     4343.85     88.58 o
   8   3   4     1177.58     1291.15     78.58 o
   9   3   4     1695.05     1592.26     85.28 o
  10   3   4     6475.35     6319.34    118.18 o
  11   3   4     2969.97     2862.15    122.94 o
  12   3   4      766.56      889.43    117.01 o
  13   3   4     3732.80     3811.23    138.15 o
  14   3   4     6350.02     6100.58    185.66 o
  15   3   4     1485.15     1378.28    134.02 o
  16   3   4      484.14      882.02    149.13 o
  17   3   4      895.61      915.59    185.38 o
  18   3   4      338.96      504.43    188.95 o
 -18   4   4       31.28       63.27    164.53 o
 -17   4   4      405.64      682.54    163.38 o
 -16   4   4     1472.26     1684.51    167.16 o
 -15   4   4      406.20      506.31    151.33 o
 -14   4   4      589.39      921.51    145.67 o
 -13   4   4     1506.14     1612.37    111.07 o
 -12   4   4     5604.70     5401.91    129.48 o
 -11   4   4     1507.06     1656.45     96.77 o
 -10   4   4     2034.61     2162.09     88.45 o
  -9   4   4      832.81      832.97     78.33 o
  -8   4   4     4378.70     4285.02     96.04 o
  -7   4   4      578.13      502.74     60.46 o
  -6   4   4     4385.73     4282.07     68.55 o
  -5   4   4     7631.12     8624.83     79.05 o
  -4   4   4     9383.08     8976.70     74.77 o
  -3   4   4     4797.70     4596.95     70.66 o
  -2   4   4      619.56      569.62     43.42 o
  -1   4   4     4667.05     4507.88     64.96 o
   0   4   4    10252.80     9597.45    124.07 o
   1   4   4     4579.41     4285.19     64.79 o
   2   4   4      517.27      535.69     52.75 o
   3   4   4     4899.27     4821.03     79.59 o
   4   4   4     9399.64     8805.67    108.64 o
   5   4   4     7504.13     8379.96    110.25 o
   6   4   4     4098.61     4154.19    104.20 o
   7   4   4      617.33      515.32     75.92 o
   8   4   4     4215.47     4091.85     88.87 o
   9   4   4      890.29      902.95     80.90 o
  10   4   4     2157.92     2311.45    105.64 o
  11   4   4     1468.63     1629.71    117.64 o
  12   4   4     5722.82     5393.81    143.33 o
  13   4   4     1505.81     1506.65    124.60 o
  14   4   4      569.82      739.38    126.72 o
  15   4   4      383.38      606.58    139.61 o
  16   4   4     1302.35     1273.58    154.72 o
  17   4   4      393.94      602.92    189.16 o
  18   4   4       11.11      161.05    185.11 o
 -18   5   4       40.30      158.08    167.00 o
 -17   5   4     2447.24     2301.65    177.67 o
 -16   5   4      859.29      761.65    158.72 o
 -15   5   4     1806.09     1920.23    161.10 o
 -14   5   4     2197.25     2376.58    135.38 o
 -13   5   4      845.95      795.24     96.31 o
 -12   5   4     1314.63     1395.04     91.79 o
 -11   5   4     8618.58     7826.78    119.70 o
 -10   5   4     5211.11     5340.01     93.84 o
  -9   5   4     4216.47     4020.27    117.43 o
  -8   5   4      655.48      673.61     67.71 o
  -7   5   4     2143.95     2167.21     68.89 o
  -6   5   4      433.53      488.88     53.65 o
  -5   5   4     3963.99     4194.34     66.32 o
  -4   5   4     5918.67     5899.72     65.97 o
  -3   5   4    13270.89    13301.96     84.61 o
  -2   5   4     3548.40     3524.84     66.78 o
  -1   5   4     7789.55     6969.25    139.76 o
   0   5   4     1794.53     2018.07     53.87 o
   1   5   4     7755.43     6775.37     83.32 o
   2   5   4     3639.85     3413.69     72.38 o
   3   5   4    12750.48    12647.69    172.18 o
   4   5   4     6004.97     6030.10     75.50 o
   5   5   4     4007.49     4280.95     83.80 o
   6   5   4      435.42      500.69     63.10 o
   7   5   4     2221.41     2325.56     86.89 o
   8   5   4      798.47      884.03     87.42 o
   9   5   4     3916.99     3892.10    106.98 o
  10   5   4     5335.03     5431.13    120.00 o
  11   5   4     8351.19     7440.50    204.33 o
  12   5   4     1351.83     1485.48    119.50 o
  13   5   4      752.01      687.14    119.40 o
  14   5   4     2151.51     2081.22    133.90 o
  15   5   4     1656.93     1797.69    153.85 o
  16   5   4      822.75      707.98    149.10 o
  17   5   4     2446.06     2443.92    169.59 o
  18   5   4       34.32      127.62    185.39 o
 -18   6   4      142.65      226.42    168.78 o
 -17   6   4      345.65      395.60    164.94 o
 -16   6   4       14.83       65.52    152.32 o
 -15   6   4     2831.54     2640.33    140.12 o
 -14   6   4     1135.61     1201.66    113.87 o
 -13   6   4      245.74      290.40     96.64 o
 -12   6   4      474.75      459.93     84.94 o
 -11   6   4       82.46      405.23     88.37 o
 -10   6   4     1300.80     1263.69     81.82 o
  -9   6   4     7614.18     7766.60    100.96 o
  -8   6   4     3658.55     3870.49     74.03 o
  -7   6   4      157.18      231.65     55.72 o
  -6   6   4      615.29      677.40     54.69 o
  -5   6   4    15379.45    14078.83    111.66 o
  -4   6   4     4442.77     4053.72     60.48 o
  -3   6   4     3567.51     3046.48     52.35 o
  -2   6   4    14156.56    13949.44    125.50 o
  -1   6   4    12466.67    12249.78    115.62 o
   0   6   4       19.03       65.54     38.69 o
   1   6   4    12242.89    12188.45    162.32 o
   2   6   4    14212.09    13815.28    125.19 o
   3   6   4     3738.29     3185.84     72.44 o
   4   6   4     4607.04     4155.91     74.49 o
   5   6   4    15617.29    14064.93    193.71 o
   6   6   4      674.58      736.64     76.22 o
   7   6   4      186.56      202.12     75.01 o
   8   6   4     3621.74     3912.85    101.40 o
   9   6   4     7479.31     7562.62    122.88 o
  10   6   4     1468.84     1408.06    101.68 o
  11   6   4      105.24      541.91    102.24 o
  12   6   4      489.21      456.23    100.45 o
  13   6   4      204.04      280.56    114.35 o
  14   6   4     1160.69     1123.76    144.25 o
  15   6   4     2974.09     2756.19    164.69 o
  16   6   4       19.26       82.58    145.06 o
  17   6   4      358.13      356.80    155.76 o
  18   6   4      116.14      105.45    182.03 o
 -18   7   4      131.58      290.15    168.58 o
 -17   7   4      654.42      707.90    166.96 o
 -16   7   4       36.74       16.12    145.33 o
 -15   7   4      591.04      731.55    155.46 o
 -14   7   4      733.50      803.73    115.67 o
 -13   7   4      914.00      859.89     99.46 o
 -12   7   4     1926.60     1798.73     86.82 o
 -11   7   4     3297.46     3270.65     95.11 o
 -10   7   4      141.04      246.82     75.93 o
  -9   7   4      421.56      406.30     72.49 o
  -8   7   4     2227.33     2082.59     69.26 o
  -7   7   4     3377.53     3406.32     63.92 o
  -6   7   4     4716.83     4531.03     64.14 o
  -5   7   4    17777.51    17996.38    106.90 o
  -4   7   4    21805.20    22060.49    197.92 o
  -3   7   4     1176.73     1243.94     48.75 o
  -2   7   4      973.01     1009.96     58.82 o
  -1   7   4    12859.08    13610.75    142.06 o
   0   7   4     1081.67      965.80     45.97 o
   1   7   4    12555.83    13247.12    111.17 o
   2   7   4      963.80      955.23     50.05 o
   3   7   4     1124.15     1279.27     49.90 o
   4   7   4    22138.09    22552.37    140.57 o
   5   7   4    18133.86    18568.64    235.35 o
   6   7   4     4641.57     4259.51     96.18 o
   7   7   4     3513.63     3466.71    101.37 o
   8   7   4     2210.56     2115.34     91.52 o
   9   7   4      430.34      439.37     89.08 o
  10   7   4      162.81      263.36     93.98 o
  11   7   4     3109.57     3051.16    112.95 o
  12   7   4     1902.68     1690.84    123.95 o
  13   7   4      894.01      811.49    138.48 o
  14   7   4      664.00      829.92    143.21 o
  15   7   4      568.26      662.08    149.18 o
  16   7   4       30.44      100.69    145.95 o
  17   7   4      701.78      672.32    159.86 o
  18   7   4      102.79      152.05    158.43 o
 -18   8   4      307.27      383.35    171.30 o
 -17   8   4     1150.48     1207.52    166.10 o
 -16   8   4      193.38      240.16    157.25 o
 -15   8   4      788.10      714.27    120.88 o
 -14   8   4      109.12      165.05    116.89 o
 -13   8   4      615.50      652.74    100.81 o
 -12   8   4      371.96      263.02     96.27 o
 -11   8   4      104.15       92.38     84.88 o
 -10   8   4      233.51      330.64     85.40 o
  -9   8   4      842.13      840.52     83.51 o
  -8   8   4     1318.39     1234.32     74.04 o
  -7   8   4     6845.12     6564.00     89.92 o
  -6   8   4     6969.71     6921.14     78.71 o
  -5   8   4     1729.05     1810.21     64.16 o
  -4   8   4     6713.60     7485.45     75.92 o
  -3   8   4      286.04      338.82     54.29 o
  -2   8   4     9132.51     8883.69     82.00 o
  -1   8   4     2834.21     2891.32     67.21 o
   0   8   4    24135.21    23308.79    131.66 o
   1   8   4     2973.26     2971.43     74.88 o
   2   8   4     9385.50     8936.04     92.49 o
   3   8   4      311.36      370.28     47.36 o
   4   8   4     6808.48     7433.04     99.56 o
   5   8   4     1624.42     1691.47     69.71 o
   6   8   4     6857.13     6745.97    108.57 o
   7   8   4     7012.82     6476.16    117.20 o
   8   8   4     1354.99     1270.86     97.27 o
   9   8   4      775.37      885.54     99.20 o
  10   8   4      238.00      390.48     94.26 o
  11   8   4      101.34      233.18    109.18 o
  12   8   4      389.69      303.81    128.53 o
  13   8   4      656.31      707.72    134.90 o
  14   8   4      111.69       86.17    138.11 o
  15   8   4      812.12      782.52    149.78 o
  16   8   4      227.57      266.20    148.62 o
  17   8   4     1100.58     1181.78    161.89 o
  18   8   4      333.29      446.37    166.37 o
 -17   9   4      757.37      713.86    167.41 o
 -16   9   4      108.91      273.50    135.24 o
 -15   9   4      198.97      289.98    121.54 o
 -14   9   4      723.46      803.58    121.02 o
 -13   9   4      300.54      406.81    113.66 o
 -12   9   4      239.31      183.54     94.95 o
 -11   9   4     1067.49      986.95     96.82 o
 -10   9   4     2136.23     2061.43     95.17 o
  -9   9   4     2851.95     2820.44     93.75 o
  -8   9   4      677.24      672.32     71.55 o
  -7   9   4     4356.20     4455.94     82.82 o
  -6   9   4     2197.15     2216.14     73.98 o
  -5   9   4     3085.02     2941.74     78.41 o
  -4   9   4    16228.04    15501.74    152.85 o
  -3   9   4    11072.15    10623.50     88.69 o
  -2   9   4    16262.00    17644.71    108.82 o
  -1   9   4      927.12     1105.77     60.94 o
   0   9   4     2260.53     2290.57     54.84 o
   1   9   4      969.10     1093.18     55.27 o
   2   9   4    16657.56    17793.97    107.62 o
   3   9   4    10994.61    10460.71     83.74 o
   4   9   4    16164.83    15396.54    140.58 o
   5   9   4     3023.02     2862.00     72.46 o
   6   9   4     2295.98     2226.96     82.87 o
   7   9   4     4418.10     4440.13     88.71 o
   8   9   4      785.54      814.19     83.36 o
   9   9   4     2829.47     2643.80     95.96 o
  10   9   4     2308.57     2256.21    111.13 o
  11   9   4     1024.29      930.97    121.72 o
  12   9   4      247.66      199.00    149.62 o
  13   9   4      296.16      483.73    158.16 o
  14   9   4      670.26      684.63    163.71 o
  15   9   4      228.61      250.87    165.64 o
  16   9   4      112.34       83.06    177.98 o
  17   9   4      719.50      774.58    181.06 o
 -17  10   4      709.84      811.87    172.33 o
 -16  10   4      372.99      341.19    136.95 o
 -15  10   4      426.12      448.30    137.13 o
 -14  10   4     1389.73     1069.42    125.08 o
 -13  10   4     1042.62     1067.14    118.54 o
 -12  10   4     1186.26     1313.69    102.10 o
 -11  10   4      428.03      493.82     96.26 o
 -10  10   4     1292.25     1106.02     88.97 o
  -9  10   4     1645.04     1497.19     87.35 o
  -8  10   4      290.34      310.52     71.95 o
  -7  10   4     5118.59     4995.60    103.25 o
  -6  10   4      197.02      192.88     77.29 o
  -5  10   4     7233.06     6943.02     89.99 o
  -4  10   4     1259.28     1506.81     57.83 o
  -3  10   4    13568.78    12718.67     91.93 o
  -2  10   4    12992.43    12876.01     92.32 o
  -1  10   4    10450.53     9664.11     87.78 o
   0  10   4     5430.25     5936.35     71.01 o
   1  10   4    10312.23     9313.47    136.33 o
   2  10   4    13210.56    13119.02     98.70 o
   3  10   4    13337.47    12278.37     91.14 o
   4  10   4     1355.03     1587.69     66.98 o
   5  10   4     7063.85     6708.99     92.93 o
   6  10   4      173.00      144.27     63.63 o
   7  10   4     5314.18     5125.11    100.37 o
   8  10   4      326.85      417.24     80.82 o
   9  10   4     1768.12     1586.35    102.45 o
  10  10   4     1377.40     1251.69    103.54 o
  11  10   4      392.13      473.81    151.47 o
  12  10   4     1206.09     1235.14    156.52 o
  13  10   4     1063.06      938.00    161.99 o
  14  10   4     1362.52     1245.56    176.08 o
  15  10   4      438.08      536.12    171.64 o
  16  10   4      421.18      331.10    175.26 o
  17  10   4      680.50      603.39    186.45 o
 -17  11   4      658.00      738.49    174.94 o
 -16  11   4      207.04      286.34    145.92 o
 -15  11   4       46.39      203.67    136.45 o
 -14  11   4       58.46       67.27    131.06 o
 -13  11   4      777.84      802.45    134.45 o
 -12  11   4     6431.12     6578.68    167.21 o
 -11  11   4     1525.81     1535.11    112.11 o
 -10  11   4      228.45      211.21    105.10 o
  -9  11   4      381.70      247.43     92.68 o
  -8  11   4     4574.96     4211.69    103.93 o
  -7  11   4     1505.96     1703.82     88.96 o
  -6  11   4     4944.89     5144.10    102.46 o
  -5  11   4      428.02      607.31     78.47 o
  -4  11   4     4794.78     4415.05     76.86 o
  -3  11   4     2300.76     2385.41     62.01 o
  -2  11   4    15019.77    14044.58     95.97 o
  -1  11   4    10565.20    10109.08     85.08 o
   0  11   4    22669.35    23050.19    147.54 o
   1  11   4    10451.27     9814.95     87.10 o
   2  11   4    15522.60    14157.00    139.77 o
   3  11   4     2325.77     2329.81     59.36 o
   4  11   4     4634.01     4332.43     81.02 o
   5  11   4      376.87      555.57     65.67 o
   6  11   4     4703.65     4800.88     92.32 o
   7  11   4     1545.12     1772.52     86.49 o
   8  11   4     4396.96     3994.25    114.69 o
   9  11   4      408.10      363.72     94.30 o
  10  11   4      208.88      146.54    113.24 o
  11  11   4     1502.84     1724.38    158.85 o
  12  11   4     6527.37     6470.75    221.33 o
  13  11   4      730.46      720.11    165.72 o
  14  11   4       77.83       68.14    163.86 o
  15  11   4       55.29      143.27    171.36 o
  16  11   4      199.80      281.38    174.55 o
  17  11   4      654.33      638.06    193.63 o
 -17  12   4      138.53      230.15    168.90 o
 -16  12   4      480.79      455.28    146.05 o
 -15  12   4      370.10      407.97    144.10 o
 -14  12   4     1185.72     1150.37    143.10 o
 -13  12   4      726.86      692.01    136.09 o
 -12  12   4      323.57      369.65    126.87 o
 -11  12   4      757.60      780.01    123.84 o
 -10  12   4     1976.09     2146.29    118.52 o
  -9  12   4     1648.86     1535.72    108.42 o
  -8  12   4       67.96      211.60     97.66 o
  -7  12   4      233.51      320.44     83.63 o
  -6  12   4     7707.50     7504.77    113.83 o
  -5  12   4        2.83       32.38     73.83 o
  -4  12   4     3936.99     3582.29     75.47 o
  -3  12   4      538.30      599.47     55.02 o
  -2  12   4    26091.80    25717.09    162.85 o
  -1  12   4     6126.69     6863.47     77.28 o
   0  12   4     2374.51     2553.22     58.13 o
   1  12   4     6170.21     6812.33     76.88 o
   2  12   4    26147.17    25305.95    174.60 o
   3  12   4      504.78      506.35     52.12 o
   4  12   4     3988.06     3566.78     78.78 o
   5  12   4        2.94       44.56     61.47 o
   6  12   4     7538.56     7295.15     98.79 o
   7  12   4      213.16      391.69     93.26 o
   8  12   4       61.08      213.54     93.09 o
   9  12   4     1724.89     1668.44    123.44 o
  10  12   4     2023.48     2156.82    159.47 o
  11  12   4      675.13      759.67    152.94 o
  12  12   4      332.07      490.46    157.46 o
  13  12   4      773.92      769.59    169.29 o
  14  12   4     1219.91     1145.55    175.26 o
  15  12   4      356.71      456.07    175.39 o
  16  12   4      477.77      509.82    178.32 o
  17  12   4      140.12      287.78    191.37 o
 -17  13   4      655.40      655.38    152.03 o
 -16  13   4      378.80      431.07    143.84 o
 -15  13   4     2611.00     2484.13    157.11 o
 -14  13   4      178.86      195.25    139.96 o
 -13  13   4     1867.78     1931.67    148.67 o
 -12  13   4     1181.99     1366.79    138.41 o
 -11  13   4      604.75      690.63    126.63 o
 -10  13   4      880.98      841.15    120.30 o
  -9  13   4     4393.96     4738.99    145.32 o
  -8  13   4     3900.56     3799.57    118.97 o
  -7  13   4     1316.88     1386.06     92.65 o
  -6  13   4      274.00      431.79     84.60 o
  -5  13   4        2.10       69.45     77.18 o
  -4  13   4     5640.63     5647.75     91.18 o
  -3  13   4     5315.39     5055.09     77.62 o
  -2  13   4      644.72      804.93     55.98 o
  -1  13   4     2669.65     2721.91     64.92 o
   0  13   4     7230.80     6586.19     89.87 o
   1  13   4     2525.40     2494.04     62.37 o
   2  13   4      641.35      808.26     58.45 o
   3  13   4     5224.04     4855.91     76.83 o
   4  13   4     5712.92     5478.87     90.40 o
   5  13   4        0.74       90.48     66.06 o
   6  13   4      286.76      623.50     80.12 o
   7  13   4     1303.38     1382.37     89.38 o
   8  13   4     3603.34     3596.33    125.26 o
   9  13   4     4156.12     4209.69    142.69 o
  10  13   4      994.42      908.95    151.11 o
  11  13   4      597.87      662.74    151.75 o
  12  13   4     1279.37     1539.26    171.00 o
  13  13   4     1939.36     1889.53    176.11 o
  14  13   4      130.71      159.08    166.96 o
  15  13   4     2821.94     2616.67    194.13 o
  16  13   4      375.08      357.18    176.36 o
  17  13   4      727.52      580.84    192.42 o
 -17  14   4      576.14      587.08    157.02 o
 -16  14   4      324.33      427.11    146.12 o
 -15  14   4      455.66      691.45    145.29 o
 -14  14   4      370.75      349.13    138.87 o
 -13  14   4      427.23      441.66    135.73 o
 -12  14   4     1131.36     1025.08    134.29 o
 -11  14   4      373.69      202.65    143.84 o
 -10  14   4      214.03      203.42    144.22 o
  -9  14   4      505.32      470.64    117.60 o
  -8  14   4     1403.43     1064.92    108.69 o
  -7  14   4     6142.39     5726.66    126.53 o
  -6  14   4     6298.08     6183.54    113.59 o
  -5  14   4     4331.20     4145.66     96.09 o
  -4  14   4     3822.61     4077.35     87.86 o
  -3  14   4     1299.49     1463.36     66.57 o
  -2  14   4     2029.58     2051.46     67.17 o
  -1  14   4    12890.82    12420.69    100.26 o
   0  14   4      947.99      935.38     70.15 o
   1  14   4    12914.02    12351.32    114.01 o
   2  14   4     1970.45     1963.34     68.51 o
   3  14   4     1300.35     1427.28     66.60 o
   4  14   4     3993.83     4101.71     89.78 o
   5  14   4     4383.45     4202.88    103.25 o
   6  14   4     6283.35     6289.16    122.56 o
   7  14   4     6088.05     5610.55    115.31 o
   8  14   4     1435.49     1180.47    107.65 o
   9  14   4      504.81      433.51    117.66 o
  10  14   4      189.57      302.32    142.51 o
  11  14   4      332.01      326.84    154.47 o
  12  14   4     1061.28      951.75    165.83 o
  13  14   4      423.16      473.59    161.68 o
  14  14   4      359.42      269.16    171.88 o
  15  14   4      462.07      679.36    177.64 o
  16  14   4      293.01      383.39    180.64 o
  17  14   4      588.08      647.11    192.38 o
 -16  15   4       46.52      112.26    148.43 o
 -15  15   4     1831.17     2005.35    156.14 o
 -14  15   4     1471.45     1636.03    150.44 o
 -13  15   4     4027.58     3741.13    162.83 o
 -12  15   4     2084.58     1889.55    145.47 o
 -11  15   4      245.82      328.00    146.10 o
 -10  15   4     3097.72     3227.14    164.82 o
  -9  15   4     1862.18     2151.42    156.53 o
  -8  15   4      287.15      352.07    121.73 o
  -7  15   4     5290.66     4926.76    124.99 o
  -6  15   4     5496.90     5258.15    111.58 o
  -5  15   4      721.38      763.47     82.94 o
  -4  15   4     1421.81     1500.78     80.04 o
  -3  15   4     2386.79     2364.26     81.25 o
  -2  15   4      314.36      342.79     59.84 o
  -1  15   4     3465.66     3438.24     73.13 o
   0  15   4     1834.67     1610.86     70.66 o
   1  15   4     3546.03     3561.55     68.86 o
   2  15   4      303.86      299.21     59.30 o
   3  15   4     2375.51     2411.35     92.71 o
   4  15   4     1318.73     1300.98     79.24 o
   5  15   4      699.95      663.63     85.28 o
   6  15   4     5128.63     4716.73    103.34 o
   7  15   4     5337.40     4870.76    115.08 o
   8  15   4      265.38      292.55    102.75 o
   9  15   4     2031.09     2587.24    131.84 o
  10  15   4     3171.06     3203.15    174.13 o
  11  15   4      274.36      203.71    156.49 o
  12  15   4     2034.07     1817.21    173.84 o
  13  15   4     4103.36     3558.52    195.83 o
  14  15   4     1395.08     1540.79    188.33 o
  15  15   4     1863.69     2085.23    194.68 o
  16  15   4       41.00      253.10    180.18 o
 -16  16   4      511.34      421.23    152.53 o
 -15  16   4      879.64      762.25    152.92 o
 -14  16   4      500.51      444.15    144.27 o
 -13  16   4      310.87      493.97    144.11 o
 -12  16   4      164.77      276.58    157.75 o
 -11  16   4      233.85      187.05    150.57 o
 -10  16   4     1796.60     1508.49    155.96 o
  -9  16   4     2950.42     2967.28    164.81 o
  -8  16   4     6598.55     6869.11    158.39 o
  -7  16   4     1363.87     1355.35    108.92 o
  -6  16   4     1113.45     1005.69    102.95 o
  -5  16   4       18.33        1.20     77.49 o
  -4  16   4     8463.85     8011.70    105.62 o
  -3  16   4     1807.69     1617.53     85.16 o
  -2  16   4     1817.26     1881.37     70.45 o
  -1  16   4     2239.26     2369.80     78.56 o
   0  16   4      831.90      807.08     61.50 o
   1  16   4     2412.57     2383.40     68.46 o
   2  16   4     1768.39     1868.37     75.64 o
   3  16   4     1870.89     1690.82     92.93 o
   4  16   4     8340.42     7933.93    121.97 o
   5  16   4       29.07       18.66     85.12 o
   6  16   4     1085.68     1021.66     88.54 o
   7  16   4     1432.72     1487.48     99.21 o
   8  16   4     6529.61     6679.81    142.94 o
   9  16   4     2927.98     2840.58    140.16 o
  10  16   4     1863.75     1796.54    164.66 o
  11  16   4      194.88      153.34    153.56 o
  12  16   4      185.50      326.78    162.79 o
  13  16   4      340.53      627.11    171.31 o
  14  16   4      456.34      409.01    177.13 o
  15  16   4      809.32      887.01    185.40 o
  16  16   4      470.92      596.45    185.25 o
 -16  17   4      160.31      220.36    150.96 o
 -15  17   4     1410.08     1318.02    157.71 o
 -14  17   4      541.00      641.55    148.61 o
 -13  17   4      964.12     1015.31    149.75 o
 -12  17   4      757.07      830.28    164.47 o
 -11  17   4      658.49      714.51    156.73 o
 -10  17   4     2218.78     2207.22    163.15 o
  -9  17   4     4989.28     4934.47    176.83 o
  -8  17   4      468.34      528.80    142.55 o
  -7  17   4     1873.20     1906.59    126.66 o
  -6  17   4     1961.63     1931.75    109.21 o
  -5  17   4     2089.04     2106.07     88.65 o
  -4  17   4     2443.15     2418.69     93.84 o
  -3  17   4      178.77      175.56     72.58 o
  -2  17   4     1326.08     1149.17     76.53 o
  -1  17   4     4526.20     4286.13     87.80 o
   0  17   4     1056.15      836.30     63.97 o
   1  17   4     4397.93     4362.60     79.49 o
   2  17   4     1291.00     1194.97     75.27 o
   3  17   4      156.94       74.38     84.15 o
   4  17   4     2573.68     2673.39    116.94 o
   5  17   4     2041.42     2031.46     98.87 o
   6  17   4     1838.33     1818.58     95.80 o
   7  17   4     1691.72     1719.90    102.52 o
   8  17   4      429.08      588.03    110.36 o
   9  17   4     4750.45     4840.93    152.53 o
  10  17   4     2237.76     2136.49    166.68 o
  11  17   4      542.16      561.75    159.64 o
  12  17   4      775.03     1051.41    172.49 o
  13  17   4      954.47      871.48    178.74 o
  14  17   4      523.43      436.25    179.58 o
  15  17   4     1377.90     1240.11    190.04 o
  16  17   4      136.53      197.36    182.88 o
 -16  18   4      309.02      388.97    157.76 o
 -15  18   4      129.00      300.97    150.91 o
 -14  18   4        6.49       33.77    145.18 o
 -13  18   4     1342.24     1300.05    171.55 o
 -12  18   4     1384.24     1068.87    165.88 o
 -11  18   4     1596.73     1405.86    165.57 o
 -10  18   4      310.77      300.67    150.22 o
  -9  18   4     1504.20     1500.30    154.25 o
  -8  18   4     2172.95     2118.89    155.44 o
  -7  18   4      516.94      465.39    142.68 o
  -6  18   4      201.63       87.32    117.09 o
  -5  18   4     2301.26     2327.02     97.64 o
  -4  18   4      504.50      570.99     84.14 o
  -3  18   4     1114.61     1139.36     79.49 o
  -2  18   4     3826.63     3781.54     90.66 o
  -1  18   4     5571.74     5850.87     96.18 o
   0  18   4      144.03      216.29     66.55 o
   1  18   4     5575.50     5912.91    106.00 o
   2  18   4     3663.42     3581.51     89.70 o
   3  18   4     1074.56     1078.82    108.03 o
   4  18   4      574.61      717.94    108.16 o
   5  18   4     2510.59     2496.29    118.41 o
   6  18   4      248.36      104.41     86.38 o
   7  18   4      596.93      604.02     91.59 o
   8  18   4     2097.98     1931.52    117.43 o
   9  18   4     1534.74     1645.27    117.59 o
  10  18   4      310.76      392.88    151.28 o
  11  18   4     1428.89     1180.54    165.94 o
  12  18   4     1358.52     1310.44    177.68 o
  13  18   4     1415.43     1340.57    185.80 o
  14  18   4        8.02        4.04    177.00 o
  15  18   4      144.35      303.52    181.85 o
  16  18   4      332.60      551.28    190.77 o
 -15  19   4      983.79     1164.26    160.86 o
 -14  19   4      921.41      864.80    151.59 o
 -13  19   4      512.28      538.04    167.85 o
 -12  19   4     1277.97     1226.07    168.90 o
 -11  19   4     1483.54     1461.12    169.12 o
 -10  19   4     1418.57     1116.12    158.86 o
  -9  19   4     2928.88     2729.99    167.63 o
  -8  19   4     1395.38     1266.71    152.15 o
  -7  19   4      381.15      302.05    140.05 o
  -6  19   4     1586.64     1545.87    128.14 o
  -5  19   4      449.58      343.66     94.14 o
  -4  19   4     1856.72     1727.98     96.29 o
  -3  19   4      578.57      618.23     82.32 o
  -2  19   4      346.77      452.50     79.22 o
  -1  19   4     3109.68     3271.24     93.96 o
   0  19   4     3278.62     3604.22     91.01 o
   1  19   4     3054.47     3191.59     96.81 o
   2  19   4      352.44      380.87     82.69 o
   3  19   4      596.26      535.94    108.01 o
   4  19   4     1770.10     1469.88    116.26 o
   5  19   4      434.07      251.74    107.32 o
   6  19   4     1660.87     1639.73    116.55 o
   7  19   4      411.04      415.14     88.25 o
   8  19   4     1407.90     1164.39    101.56 o
   9  19   4     2876.59     2702.51    127.37 o
  10  19   4     1416.65     1055.89    162.72 o
  11  19   4     1438.23     1424.60    172.58 o
  12  19   4     1292.14     1260.97    183.24 o
  13  19   4      482.31      513.53    180.88 o
  14  19   4      928.90     1169.38    188.04 o
  15  19   4     1023.21     1082.36    191.23 o
 -15  20   4      424.67      309.10    154.85 o
 -14  20   4      262.01      259.52    167.59 o
 -13  20   4     1889.48     1911.03    182.03 o
 -12  20   4       86.33       87.84    160.41 o
 -11  20   4     3022.93     2812.55    179.37 o
 -10  20   4      409.98      320.96    158.50 o
  -9  20   4      287.39      343.91    151.40 o
  -8  20   4       75.60      140.50    145.76 o
  -7  20   4     1210.43     1301.49    151.26 o
  -6  20   4      767.50      804.16    129.04 o
  -5  20   4     3947.57     4064.19    122.73 o
  -4  20   4     3158.25     3267.73    100.04 o
  -3  20   4     1339.49     1472.92     88.55 o
  -2  20   4     1618.10     1704.72     86.46 o
  -1  20   4      208.62      155.67     73.79 o
   0  20   4       92.26      281.50     76.90 o
   1  20   4      255.46      130.38     94.91 o
   2  20   4     1475.99     1339.37     91.97 o
   3  20   4     1143.50     1126.77    102.11 o
   4  20   4     3157.37     3066.04    129.52 o
   5  20   4     3838.10     3723.21    132.74 o
   6  20   4      775.77      895.11    113.55 o
   7  20   4     1169.12     1177.57     96.92 o
   8  20   4       89.37      115.56     90.43 o
   9  20   4      349.64      348.48    111.16 o
  10  20   4      402.95      475.97    155.34 o
  11  20   4     2901.72     2865.71    193.04 o
  12  20   4       71.19      141.57    165.28 o
  13  20   4     2011.54     2178.10    196.18 o
  14  20   4      280.46      375.13    182.26 o
  15  20   4      431.65      313.52    190.84 o
 -15  21   4      141.50      314.58    155.90 o
 -14  21   4       44.05       64.91    170.15 o
 -13  21   4      985.09     1199.73    181.70 o
 -12  21   4      674.12      661.21    171.04 o
 -11  21   4     2742.15     2597.13    181.14 o
 -10  21   4      839.30      714.12    166.23 o
  -9  21   4     1876.26     1678.64    161.43 o
  -8  21   4      773.14      641.16    151.17 o
  -7  21   4     1455.85     1499.86    139.10 o
  -6  21   4      981.56      899.16    116.43 o
  -5  21   4      732.26      708.53    104.64 o
  -4  21   4     1025.22     1095.75     94.44 o
  -3  21   4      903.66      970.31     93.19 o
  -2  21   4      966.34     1063.08     92.36 o
  -1  21   4     1009.90      960.39     85.75 o
   0  21   4     2080.99     2003.09     96.67 o
   1  21   4      913.27      702.55    101.08 o
   2  21   4      935.98      923.82    103.29 o
   3  21   4      968.45      852.25    103.53 o
   4  21   4     1081.49      854.50    116.10 o
   5  21   4      715.86      809.31    114.28 o
   6  21   4      973.35      950.11    115.09 o
   7  21   4     1477.18     1477.06    108.84 o
   8  21   4      718.07      689.31     95.54 o
   9  21   4     2020.89     1910.37    132.97 o
  10  21   4      825.44      784.40    167.12 o
  11  21   4     2825.32     2908.89    194.47 o
  12  21   4      729.95      955.84    176.11 o
  13  21   4      987.48     1264.48    188.65 o
  14  21   4       43.26       95.07    183.88 o
  15  21   4      115.21      168.08    196.65 o
 -14  22   4       40.93      -33.37    170.07 o
 -13  22   4      638.88      675.60    174.53 o
 -12  22   4      349.41      262.27    165.90 o
 -11  22   4     1670.40     1677.76    176.25 o
 -10  22   4      548.07      635.51    161.50 o
  -9  22   4      341.27      449.37    157.37 o
  -8  22   4     1866.23     2037.50    146.95 o
  -7  22   4     3147.54     2947.86    149.58 o
  -6  22   4     1330.87     1383.21    121.95 o
  -5  22   4     1077.18     1111.50    100.38 o
  -4  22   4      561.38      683.58    102.28 o
  -3  22   4      605.14      776.23    100.39 o
  -2  22   4     2318.27     2122.46    114.47 o
  -1  22   4      339.01      338.80     90.76 o
   0  22   4     1125.59     1155.70    107.45 o
   1  22   4      289.48      354.67    101.47 o
   2  22   4     2340.99     1878.33    109.46 o
   3  22   4      529.13      541.18    115.30 o
   4  22   4      584.28      576.52    113.87 o
   5  22   4     1034.81      953.67    115.35 o
   6  22   4     1262.60     1412.58    119.88 o
   7  22   4     3156.45     3075.79    123.08 o
   8  22   4     1704.34     1837.67    105.23 o
   9  22   4      383.92      474.75    125.96 o
  10  22   4      599.83      825.07    172.25 o
  11  22   4     1722.32     1720.87    181.41 o
  12  22   4      352.62      389.59    180.57 o
  13  22   4      679.34      747.68    179.53 o
  14  22   4       32.05      158.93    181.48 o
 -14  23   4      221.80      349.95    177.18 o
 -13  23   4      338.47      234.58    174.56 o
 -12  23   4     1095.41      859.05    173.67 o
 -11  23   4      763.59      883.12    172.83 o
 -10  23   4     2025.34     2046.13    159.32 o
  -9  23   4     2605.50     2453.24    157.40 o
  -8  23   4     3210.88     3507.52    162.13 o
  -7  23   4      587.72      720.76    136.31 o
  -6  23   4      391.06      403.44    107.20 o
  -5  23   4     1296.63     1289.29    107.26 o
  -4  23   4     2158.77     2221.08    109.79 o
  -3  23   4      584.25      665.51    107.83 o
  -2  23   4      616.11      805.53    119.66 o
  -1  23   4      211.00      287.25     97.69 o
   0  23   4      334.36      390.15    114.49 o
   1  23   4      231.70      329.35    102.71 o
   2  23   4      621.30      749.75    105.14 o
   3  23   4      551.33      585.96    114.50 o
   4  23   4     2174.82     2124.84    125.27 o
   5  23   4     1246.54     1238.25    122.30 o
   6  23   4      393.40      416.85    115.78 o
   7  23   4      617.05      741.14    111.16 o
   8  23   4     3046.10     3351.82    117.57 o
   9  23   4     2765.53     2591.92    145.54 o
  10  23   4     1914.39     1862.71    159.67 o
  11  23   4      751.77      957.99    179.16 o
  12  23   4     1010.89     1250.41    213.69 o
  13  23   4      308.33      584.89    188.72 o
  14  23   4      269.01      419.78    188.10 o
 -13  24   4      192.80      207.02    155.80 o
 -12  24   4      246.08      405.08    152.70 o
 -11  24   4      116.04      209.02    146.38 o
 -10  24   4      795.15      767.69    151.56 o
  -9  24   4     1248.90     1333.16    150.67 o
  -8  24   4     2678.28     2467.02    155.71 o
  -7  24   4      511.93      456.48    138.24 o
  -6  24   4      868.36      894.38    111.45 o
  -5  24   4     1357.90     1463.11    110.53 o
  -4  24   4       19.43       90.14     98.89 o
  -3  24   4     2224.14     2192.97    149.10 o
  -2  24   4     4469.80     4620.71    147.93 o
  -1  24   4      527.50      561.46    101.31 o
   0  24   4       84.64      217.09    113.67 o
   1  24   4      546.18      457.85    113.00 o
   2  24   4     4626.32     4728.63    144.09 o
   3  24   4     2285.19     2137.51    126.02 o
   4  24   4       26.06      138.72    114.26 o
   5  24   4     1284.28     1447.23    124.66 o
   6  24   4      783.75      814.77    121.15 o
   7  24   4      539.54      520.21    110.68 o
   8  24   4     2593.65     2309.81    127.22 o
   9  24   4     1250.65     1327.27    138.16 o
  10  24   4      782.53     1025.63    137.93 o
  11  24   4      121.46      231.89    151.08 o
  12  24   4      229.28      427.84    178.63 o
  13  24   4      208.87      450.33    186.62 o
 -13  25   4     1597.87     1610.54    171.30 o
 -12  25   4      381.80      396.51    155.45 o
 -11  25   4     1476.41     1437.26    160.20 o
 -10  25   4     1682.57     1399.57    156.84 o
  -9  25   4      755.77      636.84    146.77 o
  -8  25   4      122.86      161.22    140.02 o
  -7  25   4     1452.30     1335.00    134.14 o
  -6  25   4       80.47      122.36    119.96 o
  -5  25   4      995.73     1006.53    109.99 o
  -4  25   4      706.54      600.31    127.34 o
  -3  25   4      819.87      817.87    126.48 o
  -2  25   4      339.92      418.41    119.79 o
  -1  25   4       87.63      157.01    117.81 o
   0  25   4      478.24      653.58    123.09 o
   1  25   4       75.75      222.81    114.37 o
   2  25   4      384.14      375.37    131.99 o
   3  25   4      858.44      875.91    134.21 o
   4  25   4      763.17      586.43    136.29 o
   5  25   4      980.71      990.39    141.30 o
   6  25   4       80.75      233.25    135.98 o
   7  25   4     1440.62     1225.77    133.11 o
   8  25   4      111.47      141.11    128.71 o
   9  25   4      697.18      643.45    133.10 o
  10  25   4     1687.66     1582.37    146.32 o
  11  25   4     1460.45     1413.88    161.11 o
  12  25   4      368.19      550.52    182.24 o
  13  25   4     1484.30     1422.06    198.16 o
 -12  26   4      305.03      287.96    156.86 o
 -11  26   4      559.70      660.89    156.77 o
 -10  26   4      162.44      228.55    148.62 o
  -9  26   4      374.40      469.24    147.91 o
  -8  26   4     1374.25     1521.74    138.67 o
  -7  26   4      162.96      266.34    125.21 o
  -6  26   4     1612.03     1660.64    131.28 o
  -5  26   4     1042.94      899.25    136.76 o
  -4  26   4     1309.52     1280.46    135.87 o
  -3  26   4      323.18      372.25    127.75 o
  -2  26   4      896.17      862.01    127.80 o
  -1  26   4      247.52      355.25    121.55 o
   0  26   4     9374.51     8963.93    174.75 o
   1  26   4      279.13      383.67    140.04 o
   2  26   4      887.49      685.42    133.91 o
   3  26   4      310.18      376.59    133.91 o
   4  26   4     1316.44     1237.03    142.55 o
   5  26   4      998.47     1000.52    146.18 o
   6  26   4     1692.91     1516.86    151.64 o
   7  26   4      150.13      225.77    130.42 o
   8  26   4     1367.22     1351.33    138.57 o
   9  26   4      363.90      356.97    132.29 o
  10  26   4      152.36      245.92    135.93 o
  11  26   4      600.14      637.84    160.83 o
  12  26   4      310.33      537.09    164.47 o
 -12  27   4       41.56      209.09    162.61 o
 -11  27   4      425.40      541.69    160.19 o
 -10  27   4     2736.47     2525.06    168.85 o
  -9  27   4       45.91      154.85    147.31 o
  -8  27   4     1061.20     1072.47    137.64 o
  -7  27   4       20.12      -23.98    125.79 o
  -6  27   4     1675.56     1523.55    166.73 o
  -5  27   4      597.85      615.01    138.43 o
  -4  27   4      243.73      302.76    132.38 o
  -3  27   4     1770.98     1844.07    139.73 o
  -2  27   4     1465.12     1418.49    136.08 o
  -1  27   4     1030.51     1117.46    132.58 o
   0  27   4     2601.57     2792.34    164.01 o
   1  27   4     1071.83     1116.00    180.74 o
   2  27   4     1610.82     1660.01    184.66 o
   3  27   4     1820.37     1785.54    149.42 o
   4  27   4      233.52      290.56    138.69 o
   5  27   4      593.07      601.92    145.29 o
   6  27   4     1740.57     1594.63    156.81 o
   7  27   4       17.98      108.70    130.66 o
   8  27   4     1084.00      993.21    139.10 o
   9  27   4       54.87      159.57    132.89 o
  10  27   4     2746.08     2328.62    153.80 o
  11  27   4      409.92      454.39    156.43 o
  12  27   4       43.45       45.80    159.04 o
 -11  28   4      543.39      586.77    161.22 o
 -10  28   4      165.03      259.67    152.28 o
  -9  28   4      189.56      251.06    136.47 o
  -8  28   4      535.89      682.80    150.97 o
  -7  28   4       56.75      250.19    144.04 o
  -6  28   4      392.68      602.09    161.92 o
  -5  28   4     1016.91     1098.07    144.98 o
  -4  28   4     1109.04     1153.48    140.94 o
  -3  28   4     2849.98     2818.98    151.11 o
  -2  28   4      298.98      388.93    128.48 o
  -1  28   4     1969.06     1759.81    142.96 o
   0  28   4     4766.70     4616.14    181.68 o
   1  28   4     2031.47     1779.92    191.15 o
   2  28   4      275.93      246.88    176.89 o
   3  28   4     2952.83     3015.74    200.67 o
   4  28   4     1131.44     1100.77    150.41 o
   5  28   4      945.33      888.75    148.69 o
   6  28   4      387.53      540.46    148.29 o
   7  28   4       68.93      129.32    136.45 o
   8  28   4      510.46      533.57    135.16 o
   9  28   4      184.86      187.92    154.45 o
  10  28   4      176.57      383.28    140.02 o
  11  28   4      595.49      709.99    162.24 o
 -10  29   4       83.82      168.81    144.14 o
  -9  29   4      531.76      535.79    155.58 o
  -8  29   4      440.25      679.87    154.05 o
  -7  29   4     1076.60     1364.99    171.68 o
  -6  29   4     2364.33     2203.22    176.41 o
  -5  29   4     2599.78     2846.83    158.58 o
  -4  29   4      835.52      768.13    142.82 o
  -3  29   4      122.11      331.43    134.90 o
  -2  29   4     1945.22     1933.36    144.21 o
  -1  29   4     1700.73     1486.87    163.31 o
   0  29   4     3366.94     3306.25    189.46 o
   1  29   4     1729.16     1671.96    194.36 o
   2  29   4     1929.19     1863.83    194.79 o
   3  29   4      118.46      193.03    179.47 o
   4  29   4      795.79      843.41    152.99 o
   5  29   4     2644.74     2858.92    171.18 o
   6  29   4     2409.55     2287.67    168.18 o
   7  29   4     1000.02     1055.31    142.83 o
   8  29   4      418.50      475.49    141.44 o
   9  29   4      499.96      584.75    163.26 o
  10  29   4       98.84      211.23    143.71 o
 -10  30   4       10.67       98.31    158.50 o
  -9  30   4      388.25      544.41    158.93 o
  -8  30   4      506.80      583.85    169.41 o
  -7  30   4      576.80      656.05    168.94 o
  -6  30   4      732.81      877.40    167.39 o
  -5  30   4     2069.38     2085.03    155.38 o
  -4  30   4      149.70      312.18    139.24 o
  -3  30   4     1483.23     1653.44    147.97 o
  -2  30   4     1636.33     1570.55    144.04 o
  -1  30   4     1588.85     1457.11    164.25 o
   0  30   4      389.65      301.88    158.07 o
   1  30   4     1601.85     1537.00    196.38 o
   2  30   4     1582.95     1357.20    196.54 o
   3  30   4     1544.99     1678.27    199.96 o
   4  30   4      156.63      298.42    183.79 o
   5  30   4     1992.23     2032.69    165.10 o
   6  30   4      803.09      698.90    155.63 o
   7  30   4      616.80      700.50    145.28 o
   8  30   4      489.27      637.43    142.43 o
   9  30   4      364.78      403.20    163.22 o
  10  30   4       10.70      148.44    145.71 o
  -9  31   4      206.70      354.12    175.85 o
  -8  31   4     1432.25     1279.95    179.90 o
  -7  31   4      355.82      476.28    167.56 o
  -6  31   4      623.91      854.25    170.16 o
  -5  31   4      918.91     1241.41    151.38 o
  -4  31   4     1432.43     1576.85    150.24 o
  -3  31   4     1982.40     1959.44    153.39 o
  -2  31   4      743.77      963.13    162.94 o
  -1  31   4      634.19      637.93    158.25 o
   0  31   4      291.02      285.80    159.29 o
   1  31   4      630.84      623.20    189.43 o
   2  31   4      668.50      616.28    189.07 o
   3  31   4     1953.47     1922.68    203.44 o
   4  31   4     1356.53     1501.79    196.89 o
   5  31   4      947.20     1264.29    196.90 o
   6  31   4      598.06      534.62    154.73 o
   7  31   4      352.80      322.05    140.06 o
   8  31   4     1436.86     1456.55    153.49 o
   9  31   4      217.47      284.12    168.90 o
  -8  32   4      573.78      588.22    178.75 o
  -7  32   4      619.67      658.14    175.21 o
  -6  32   4      622.88      782.41    172.45 o
  -5  32   4      494.33      621.86    149.12 o
  -4  32   4      236.85      345.69    143.91 o
  -3  32   4     1384.86     1347.91    149.71 o
  -2  32   4     1669.40     1649.34    173.94 o
  -1  32   4      528.79      476.75    161.67 o
   0  32   4     1322.56     1515.99    199.66 o
   1  32   4      505.95      449.25    189.80 o
   2  32   4     1660.30     1825.72    203.35 o
   3  32   4     1371.55     1476.85    199.58 o
   4  32   4      243.98      412.70    190.75 o
   5  32   4      514.05      586.43    189.46 o
   6  32   4      625.56      662.87    191.88 o
   7  32   4      635.29      650.49    147.82 o
   8  32   4      568.24      527.58    148.44 o
  -7  33   4      623.42      660.65    178.72 o
  -6  33   4      127.55      222.00    171.42 o
  -5  33   4      182.74      242.19    146.33 o
  -4  33   4      332.79      336.32    145.26 o
  -3  33   4      481.95      591.06    167.32 o
  -2  33   4        1.35       91.70    161.54 o
  -1  33   4      652.87      616.66    162.31 o
   0  33   4      811.52      870.36    194.54 o
   1  33   4      688.36      620.71    193.14 o
   2  33   4        2.54       66.38    187.58 o
   3  33   4      484.51      641.37    194.95 o
   4  33   4      344.37      435.65    192.66 o
   5  33   4      163.82      203.82    191.64 o
   6  33   4      143.36      243.61    193.18 o
   7  33   4      620.55      696.30    172.01 o
  -5  34   4       89.60      205.04    151.11 o
  -4  34   4      163.03      259.24    169.30 o
  -3  34   4     2079.57     2274.03    186.86 o
  -2  34   4     1008.01     1055.38    172.39 o
  -1  34   4      337.96      400.29    167.16 o
   0  34   4      110.56      132.49    195.16 o
   1  34   4      341.02      425.03    197.54 o
   2  34   4     1105.49     1214.12    207.36 o
   3  34   4     2100.45     2249.97    213.94 o
   4  34   4      192.76      254.25    192.80 o
   5  34   4       85.55      260.89    200.39 o
  -3  35   4      562.42      676.53    174.89 o
  -2  35   4       47.54      206.73    168.04 o
  -1  35   4      457.59      475.92    172.25 o
   0  35   4      451.67      374.55    200.54 o
   1  35   4      455.52      541.11    200.08 o
   2  35   4       41.25      133.25    200.79 o
   3  35   4      561.05      646.27    204.00 o
   0   0   5      187.99      240.01     61.54 o
   1   0   5      866.52      942.76     54.48 o
   2   0   5      625.51      522.70     53.17 o
   3   0   5      119.14      138.92     49.00 o
   4   0   5      662.24      669.93     66.47 o
   5   0   5       16.93       84.76     62.80 o
   6   0   5       41.96       62.96     67.50 o
   7   0   5     2090.64     1957.39     80.33 o
   8   0   5      937.17     1141.63     86.57 o
   9   0   5     4147.30     3814.97     96.55 o
  10   0   5       73.71      273.19     83.66 o
  11   0   5      182.96      438.64     87.09 o
  12   0   5      410.22      469.37     94.75 o
  13   0   5      104.01      226.98     99.04 o
  14   0   5     2031.24     1857.45    137.08 o
  15   0   5     5758.94     5256.39    164.57 o
  16   0   5      285.68      411.34    136.72 o
  17   0   5        2.16      271.09    159.14 o
 -17   1   5     1263.37     1233.85    175.18 o
 -16   1   5      360.84      646.73    159.59 o
 -15   1   5      251.27      561.58    132.24 o
 -14   1   5     1264.32     1455.62    134.43 o
 -13   1   5     2419.79     2161.03    135.51 o
 -12   1   5     1778.99     1801.76    101.59 o
 -11   1   5     5719.37     5462.08    109.90 o
 -10   1   5     1905.22     1729.84     92.00 o
  -9   1   5      549.87      662.69     90.43 o
  -8   1   5     1535.03     1405.83     87.82 o
  -7   1   5      363.72      357.79     62.23 o
  -6   1   5      663.98      956.58     69.56 o
  -5   1   5      597.33      701.37     65.95 o
  -4   1   5     2501.69     2692.09     76.85 o
  -3   1   5     1971.09     1966.30     57.21 o
  -2   1   5       53.73       54.67     43.71 o
  -1   1   5      112.07      183.06     38.06 o
   0   1   5     1195.10     1254.39     47.59 o
   1   1   5       56.77      137.69     51.63 o
   2   1   5       54.04       69.15     51.28 o
   3   1   5     2011.05     2018.65     58.81 o
   4   1   5     2378.31     2434.39     77.74 o
   5   1   5      572.33      669.78     69.47 o
   6   1   5      630.59      901.36     73.58 o
   7   1   5      425.07      420.81     85.47 o
   8   1   5     1492.88     1446.66     88.66 o
   9   1   5      483.24      654.03     80.73 o
  10   1   5     2100.82     1871.98     91.98 o
  11   1   5     5992.60     5782.05    121.41 o
  12   1   5     1793.49     1883.36    104.91 o
  13   1   5     2348.74     2252.98    110.57 o
  14   1   5     1231.57     1269.64    117.39 o
  15   1   5      235.61      486.71    134.96 o
  16   1   5      367.14      510.96    136.21 o
  17   1   5     1239.11     1316.58    169.86 o
 -17   2   5      135.88      239.85    158.96 o
 -16   2   5      608.10      665.88    160.76 o
 -15   2   5     1099.37     1189.91    136.46 o
 -14   2   5     1566.36     1731.54    135.95 o
 -13   2   5     1295.84     1311.66    127.22 o
 -12   2   5     3874.85     3598.73    104.37 o
 -11   2   5       78.47      289.88     84.06 o
 -10   2   5     2023.69     2214.50    103.60 o
  -9   2   5       18.10      140.03     86.89 o
  -8   2   5     1513.78     1423.39     83.52 o
  -7   2   5      913.27     1025.25     66.20 o
  -6   2   5    13619.66    13644.31    133.34 o
  -5   2   5     3695.92     3811.53     76.64 o
  -4   2   5     4778.82     4545.42     83.80 o
  -3   2   5      313.79      333.59     56.91 o
  -2   2   5     1642.68     1574.72     72.79 o
  -1   2   5     2718.12     2185.50     62.49 o
   0   2   5      468.62      542.07     54.45 o
   1   2   5     2926.09     2435.23     62.95 o
   2   2   5     1707.35     1604.13     61.12 o
   3   2   5      267.32      294.18     57.35 o
   4   2   5     4592.15     4264.98     77.44 o
   5   2   5     3838.34     3933.65     91.34 o
   6   2   5    13504.72    13590.87    136.45 o
   7   2   5      971.80     1054.04     89.62 o
   8   2   5     1581.49     1521.73     89.73 o
   9   2   5       15.53      207.29     81.42 o
  10   2   5     1969.03     2103.52     92.61 o
  11   2   5       72.58      262.62     96.84 o
  12   2   5     3702.88     3605.25    122.19 o
  13   2   5     1392.22     1258.31    112.56 o
  14   2   5     1430.79     1528.63    122.55 o
  15   2   5      996.74      990.75    134.32 o
  16   2   5      679.39      862.70    162.05 o
  17   2   5      165.00      242.79    182.80 o
 -17   3   5      643.51      603.33    167.32 o
 -16   3   5      687.90      810.54    160.04 o
 -15   3   5      636.19      733.00    156.64 o
 -14   3   5     2505.20     2460.08    140.75 o
 -13   3   5     1417.88     1396.79    128.99 o
 -12   3   5      674.04      830.84    108.69 o
 -11   3   5      788.58      799.59     94.95 o
 -10   3   5     1714.49     1742.73     93.22 o
  -9   3   5     1599.42     1685.74     92.10 o
  -8   3   5     1269.01     1489.33     86.46 o
  -7   3   5     3204.80     3680.30     76.90 o
  -6   3   5     4980.11     5421.82     80.55 o
  -5   3   5      714.14      781.34     63.88 o
  -4   3   5     9728.88     9633.37     98.67 o
  -3   3   5     1028.00     1196.62     75.67 o
  -2   3   5      163.89      272.50     65.26 o
  -1   3   5      860.95      750.23     55.81 o
   0   3   5        3.14       29.95     50.93 o
   1   3   5      894.83      769.47     48.23 o
   2   3   5      182.48      235.81     64.00 o
   3   3   5     1119.56     1310.30     68.21 o
   4   3   5     9847.79     9835.00    108.91 o
   5   3   5      732.85      894.47     83.71 o
   6   3   5     4802.74     5252.11     97.17 o
   7   3   5     3243.28     3698.21    102.25 o
   8   3   5     1261.73     1475.76     88.46 o
   9   3   5     1532.24     1596.48     99.19 o
  10   3   5     1772.45     1844.54    106.52 o
  11   3   5      818.47      824.22     98.37 o
  12   3   5      678.05      765.82    104.07 o
  13   3   5     1356.69     1340.04    113.64 o
  14   3   5     2457.26     2162.42    124.06 o
  15   3   5      617.86      637.45    131.33 o
  16   3   5      694.97      790.19    179.83 o
  17   3   5      721.30      665.02    186.33 o
 -17   4   5      524.44      734.87    169.15 o
 -16   4   5     1200.05     1261.22    163.58 o
 -15   4   5     1227.49     1344.41    159.55 o
 -14   4   5      358.33      449.88    124.95 o
 -13   4   5      396.71      555.00    110.94 o
 -12   4   5     1567.44     1808.90    112.99 o
 -11   4   5      181.82      181.49     88.20 o
 -10   4   5     2952.90     2898.50     98.92 o
  -9   4   5     3015.53     3298.97    100.95 o
  -8   4   5     1354.74     1472.48     84.88 o
  -7   4   5     1641.89     1658.00     69.02 o
  -6   4   5     4423.40     4278.17     75.87 o
  -5   4   5     5926.52     6019.58     88.02 o
  -4   4   5     4670.24     5115.48     86.45 o
  -3   4   5     3818.46     4211.55     91.74 o
  -2   4   5     3255.58     3124.19     73.75 o
  -1   4   5     1402.57     1462.89     60.96 o
   0   4   5      776.68      788.35     55.93 o
   1   4   5     1325.16     1337.13     57.04 o
   2   4   5     3496.18     3425.21     82.03 o
   3   4   5     3864.26     4203.29     84.29 o
   4   4   5     4766.24     5135.92     82.28 o
   5   4   5     5804.71     5881.44    113.60 o
   6   4   5     4435.26     4459.10    101.22 o
   7   4   5     1705.33     1694.26     86.95 o
   8   4   5     1397.69     1416.74     94.18 o
   9   4   5     2893.24     3053.97    109.86 o
  10   4   5     2978.42     2839.80    111.87 o
  11   4   5      150.42      149.14     96.02 o
  12   4   5     1519.33     1550.68    108.88 o
  13   4   5      416.33      527.63    108.75 o
  14   4   5      337.45      388.70    123.55 o
  15   4   5     1376.49     1408.48    137.36 o
  16   4   5     1370.31     1384.87    157.51 o
  17   4   5      534.57      801.34    191.07 o
 -17   5   5      869.10      881.78    167.56 o
 -16   5   5      176.95      396.07    155.44 o
 -15   5   5        8.83       92.70    150.75 o
 -14   5   5      714.16      595.99    127.00 o
 -13   5   5     1031.38     1108.23    106.11 o
 -12   5   5     1310.25     1405.37    103.18 o
 -11   5   5     2760.50     2659.93    104.70 o
 -10   5   5     1012.80      863.95     91.27 o
  -9   5   5     2386.31     2261.40     95.19 o
  -8   5   5        5.08       40.73     74.90 o
  -7   5   5     3155.50     3023.03     71.71 o
  -6   5   5     2172.16     2305.35     72.10 o
  -5   5   5     1846.10     2139.45     68.92 o
  -4   5   5     1936.38     2013.02     64.62 o
  -3   5   5     4061.50     3943.29     79.75 o
  -2   5   5     1350.35     1479.72     66.67 o
  -1   5   5     2963.77     3038.72     69.97 o
   0   5   5     2636.30     2681.96     80.60 o
   1   5   5     3171.55     3246.91     67.73 o
   2   5   5     1391.66     1503.89     58.78 o
   3   5   5     4018.63     3950.13     82.36 o
   4   5   5     1908.06     1965.98     70.95 o
   5   5   5     1812.08     2228.33    122.41 o
   6   5   5     1932.02     2216.39    101.82 o
   7   5   5     3012.78     2935.06     96.66 o
   8   5   5        9.59      136.25     86.67 o
   9   5   5     2390.47     2183.18    106.64 o
  10   5   5      960.28      792.61     99.21 o
  11   5   5     2604.99     2438.69    109.52 o
  12   5   5     1287.18     1350.66    108.67 o
  13   5   5     1073.51     1017.03    112.09 o
  14   5   5      709.22      592.54    126.00 o
  15   5   5       10.00      156.71    141.94 o
  16   5   5      177.52      282.78    149.91 o
  17   5   5      987.06     1157.04    195.96 o
 -17   6   5       79.67      263.28    161.08 o
 -16   6   5     1302.63     1212.87    166.13 o
 -15   6   5      894.73      827.93    138.40 o
 -14   6   5      366.54      644.54    115.81 o
 -13   6   5      465.05      551.47     99.97 o
 -12   6   5     3085.03     2846.62    109.77 o
 -11   6   5     1185.93     1202.93     97.17 o
 -10   6   5     1189.04     1156.81     87.78 o
  -9   6   5      592.45      798.05     84.75 o
  -8   6   5     1380.11     1452.86     91.91 o
  -7   6   5     1160.60     1397.02     72.07 o
  -6   6   5      422.10      313.30     65.42 o
  -5   6   5     4852.00     5355.39     82.75 o
  -4   6   5     1561.06     1601.77     63.92 o
  -3   6   5      611.96      567.73     59.68 o
  -2   6   5      556.20      418.48     58.15 o
  -1   6   5      882.84      889.20     68.99 o
   0   6   5     2316.28     2656.32     74.87 o
   1   6   5      933.10      993.46     56.12 o
   2   6   5      623.76      494.56     57.60 o
   3   6   5      709.18      699.60     62.80 o
   4   6   5     1562.76     1613.37     71.44 o
   5   6   5     4519.34     4995.98    134.17 o
   6   6   5      378.64      253.90     96.45 o
   7   6   5     1225.31     1343.43     99.27 o
   8   6   5     1433.70     1449.62    104.82 o
   9   6   5      535.60      653.96     95.56 o
  10   6   5     1207.79     1100.66     99.49 o
  11   6   5     1151.93     1167.67    105.44 o
  12   6   5     3306.40     3173.65    119.77 o
  13   6   5      424.46      479.77    122.10 o
  14   6   5      401.85      690.06    144.88 o
  15   6   5      891.60      831.30    149.13 o
  16   6   5     1339.68     1403.34    158.24 o
  17   6   5       53.93      153.47    156.27 o
 -17   7   5       72.38      214.32    168.15 o
 -16   7   5      123.41      106.82    154.61 o
 -15   7   5      661.01      677.25    157.58 o
 -14   7   5     4269.88     4089.69    190.94 o
 -13   7   5     1714.27     1531.34    118.90 o
 -12   7   5      587.15      832.79    102.14 o
 -11   7   5      375.62      354.89     97.09 o
 -10   7   5      829.60      923.32     96.03 o
  -9   7   5     1107.51     1195.75     95.11 o
  -8   7   5     2409.46     2319.93     96.60 o
  -7   7   5      399.90      222.79     74.57 o
  -6   7   5     1345.63     1269.44     70.04 o
  -5   7   5       98.49      172.31     62.07 o
  -4   7   5     1733.28     1848.81     63.78 o
  -3   7   5     5936.41     5905.84     76.61 o
  -2   7   5     4969.55     5219.91     70.74 o
  -1   7   5     2777.46     2392.88     70.00 o
   0   7   5     3427.32     2949.00     69.72 o
   1   7   5     2661.29     2311.52     65.87 o
   2   7   5     4819.55     4957.20     80.85 o
   3   7   5     5521.08     5649.33     90.32 o
   4   7   5     1843.32     2004.83     75.98 o
   5   7   5       98.94      267.71     77.01 o
   6   7   5     1475.54     1343.10    105.09 o
   7   7   5      347.72      251.88     93.37 o
   8   7   5     2321.71     2255.19    109.87 o
   9   7   5     1012.76     1190.57    108.15 o
  10   7   5      994.77     1066.65    109.70 o
  11   7   5      322.00      356.98     98.66 o
  12   7   5      648.16      866.01    119.50 o
  13   7   5     1683.84     1592.82    130.03 o
  14   7   5     4295.48     4134.28    174.27 o
  15   7   5      642.89      742.27    148.41 o
  16   7   5      129.52      201.86    152.44 o
  17   7   5       67.57      197.29    153.03 o
 -17   8   5      344.43      382.83    194.25 o
 -16   8   5      312.86      392.83    194.61 o
 -15   8   5      135.21      238.52    179.58 o
 -14   8   5     1926.24     1832.55    141.56 o
 -13   8   5       95.87      253.91    116.40 o
 -12   8   5     3405.22     3366.67    117.38 o
 -11   8   5     1169.17     1164.58    101.80 o
 -10   8   5     4302.01     4390.72    118.88 o
  -9   8   5     1387.55     1383.05     97.34 o
  -8   8   5      306.85      451.93     80.05 o
  -7   8   5       75.32       91.11     75.14 o
  -6   8   5     5118.34     5627.25     87.18 o
  -5   8   5     6229.37     6201.84     86.70 o
  -4   8   5     7809.04     7802.51     82.58 o
  -3   8   5    16533.96    16525.22    117.49 o
  -2   8   5    11113.74    12028.13     88.71 o
  -1   8   5     6323.50     6699.63     89.06 o
   0   8   5      342.60      372.91     58.18 o
   1   8   5     6250.79     6619.52     84.84 o
   2   8   5    11508.54    12188.05    114.98 o
   3   8   5    16126.39    15859.32    121.00 o
   4   8   5     7797.58     8064.94    129.54 o
   5   8   5     6166.82     6180.47    104.05 o
   6   8   5     5023.91     5362.11    131.36 o
   7   8   5       48.18       76.78    101.52 o
   8   8   5      321.08      456.25    102.67 o
   9   8   5     1285.38     1293.98    108.78 o
  10   8   5     4198.19     4073.74    128.22 o
  11   8   5     1074.14     1124.00    125.19 o
  12   8   5     3491.26     3445.20    157.90 o
  13   8   5       87.41      219.55    156.08 o
  14   8   5     1907.51     1963.94    180.36 o
  15   8   5      168.16      330.75    169.78 o
  16   8   5      253.96      319.08    177.40 o
  17   8   5      391.04      278.95    185.12 o
 -17   9   5      368.33      543.58    208.61 o
 -16   9   5      935.01      854.00    204.04 o
 -15   9   5      381.17      508.34    157.49 o
 -14   9   5      653.40      725.33    140.77 o
 -13   9   5     1227.39     1077.93    120.16 o
 -12   9   5     1110.92     1205.65    118.28 o
 -11   9   5      489.35      486.59    100.15 o
 -10   9   5      179.13      288.03     96.62 o
  -9   9   5      537.02      573.29     93.53 o
  -8   9   5     1846.90     1723.42     86.71 o
  -7   9   5     1643.62     1544.07     81.92 o
  -6   9   5     1044.82     1024.51     77.15 o
  -5   9   5     3190.81     3193.96     76.68 o
  -4   9   5      724.48      775.29     60.11 o
  -3   9   5     2591.39     2850.92     64.27 o
  -2   9   5     2027.16     2002.85     58.01 o
  -1   9   5     1605.11     1855.23     65.54 o
   0   9   5     8361.48     8514.17     95.15 o
   1   9   5     1606.47     1806.92     75.43 o
   2   9   5     2048.71     1966.61     66.68 o
   3   9   5     2637.96     2747.63     72.40 o
   4   9   5      673.08      755.87     83.36 o
   5   9   5     3238.87     3158.41     95.25 o
   6   9   5      997.48      979.17    104.01 o
   7   9   5     1649.18     1508.73    113.40 o
   8   9   5     1647.78     1494.19    108.66 o
   9   9   5      505.15      448.93    103.11 o
  10   9   5      153.45      280.70    119.98 o
  11   9   5      525.49      516.97    126.82 o
  12   9   5     1125.10     1074.52    159.85 o
  13   9   5     1288.06     1074.93    165.13 o
  14   9   5      643.07      714.80    170.27 o
  15   9   5      416.81      587.20    171.48 o
  16   9   5      957.33      770.95    181.16 o
  17   9   5      332.22      435.75    189.94 o
 -16  10   5      311.65      274.43    186.36 o
 -15  10   5       50.45      166.67    140.06 o
 -14  10   5     1395.61     1229.74    141.80 o
 -13  10   5      900.26      689.02    136.54 o
 -12  10   5       37.62      106.31    110.54 o
 -11  10   5      573.52      468.19    112.45 o
 -10  10   5     2686.87     2686.96    109.87 o
  -9  10   5     1872.51     1983.89     98.85 o
  -8  10   5      777.49      714.11     81.86 o
  -7  10   5     3386.47     3167.95     90.53 o
  -6  10   5     1499.61     1405.86     80.19 o
  -5  10   5     6798.47     6841.18     99.09 o
  -4  10   5       54.46      144.69     69.09 o
  -3  10   5    11504.88    11812.56     96.73 o
  -2  10   5     2083.61     2540.01     67.21 o
  -1  10   5    14172.58    13898.35    100.05 o
   0  10   5     6503.58     6396.65     84.45 o
   1  10   5    13884.09    13401.71    111.48 o
   2  10   5     2124.04     2526.07     76.60 o
   3  10   5    11239.58    11437.88    100.29 o
   4  10   5       56.21      122.86     64.50 o
   5  10   5     7189.73     7078.09    107.33 o
   6  10   5     1591.81     1555.33     98.94 o
   7  10   5     3305.19     3066.33    110.01 o
   8  10   5      740.82      528.09     90.62 o
   9  10   5     1746.77     1848.23    110.93 o
  10  10   5     2576.27     2389.35    115.20 o
  11  10   5      516.70      545.49    145.14 o
  12  10   5       45.38      157.92    152.96 o
  13  10   5      869.54      780.59    168.71 o
  14  10   5     1391.52     1222.95    175.68 o
  15  10   5       64.32      229.83    166.83 o
  16  10   5      364.23      687.99    178.61 o
 -16  11   5      128.77      170.75    147.66 o
 -15  11   5     1146.79     1147.66    148.67 o
 -14  11   5      313.59      296.00    138.98 o
 -13  11   5      237.35      136.58    133.48 o
 -12  11   5      547.24      641.59    118.06 o
 -11  11   5      187.92      281.84    108.73 o
 -10  11   5     2405.43     2362.40    108.25 o
  -9  11   5      481.14      527.45     90.58 o
  -8  11   5      208.01      219.15     81.96 o
  -7  11   5     5172.75     5012.46    100.70 o
  -6  11   5      429.91      383.57     77.24 o
  -5  11   5      686.36      682.71     85.47 o
  -4  11   5      576.23      627.20     68.18 o
  -3  11   5     3758.16     3730.42     73.79 o
  -2  11   5     1326.96     1452.35     63.65 o
  -1  11   5      686.72      749.12     57.31 o
   0  11   5      104.83      344.15     61.26 o
   1  11   5      660.16      717.94     62.51 o
   2  11   5     1381.29     1351.05     77.77 o
   3  11   5     3541.00     3400.75     77.20 o
   4  11   5      598.76      659.53     68.93 o
   5  11   5      846.27      723.66     75.73 o
   6  11   5      452.01      412.18     84.25 o
   7  11   5     4803.65     4596.32    120.34 o
   8  11   5      191.85      188.93    100.68 o
   9  11   5      409.59      425.20    103.10 o
  10  11   5     2479.97     2476.90    123.89 o
  11  11   5      171.77      348.35    149.57 o
  12  11   5      569.38      608.85    158.21 o
  13  11   5      227.85      237.96    163.65 o
  14  11   5      314.33      220.61    165.87 o
  15  11   5     1155.86     1210.54    180.87 o
  16  11   5      152.68      325.46    181.55 o
 -16  12   5     1203.33     1144.96    157.67 o
 -15  12   5      542.02      602.44    146.24 o
 -14  12   5     1165.21     1207.17    144.45 o
 -13  12   5      270.44      245.68    137.26 o
 -12  12   5     1197.83     1318.21    135.42 o
 -11  12   5      849.08      889.31    114.87 o
 -10  12   5      148.36      168.59    108.26 o
  -9  12   5      263.51      254.81     88.52 o
  -8  12   5      934.30      876.24     84.54 o
  -7  12   5     2123.20     2414.05     91.63 o
  -6  12   5      358.59      450.15     88.15 o
  -5  12   5     3491.28     3481.97     99.77 o
  -4  12   5     1271.27     1188.69     79.48 o
  -3  12   5      160.29      215.30     65.75 o
  -2  12   5     3405.56     3082.37     72.28 o
  -1  12   5     3683.88     3908.66     69.76 o
   0  12   5     4917.90     4874.56     77.84 o
   1  12   5     3718.39     3948.77     78.04 o
   2  12   5     3730.28     3427.22     91.17 o
   3  12   5      160.39      246.04     71.11 o
   4  12   5     1161.01     1188.43     79.37 o
   5  12   5     3439.92     3192.13     82.40 o
   6  12   5      326.41      304.21     88.00 o
   7  12   5     2215.03     2581.48    127.57 o
   8  12   5     1095.73      950.97    104.54 o
   9  12   5      293.25      186.86    100.00 o
  10  12   5      157.44      291.23    116.29 o
  11  12   5      740.87      884.96    159.52 o
  12  12   5     1241.97     1225.95    165.59 o
  13  12   5      230.36      265.31    160.17 o
  14  12   5     1130.66     1042.24    178.19 o
  15  12   5      570.58      556.09    182.52 o
  16  12   5     1093.49     1068.20    194.23 o
 -16  13   5     1060.87     1120.31    158.61 o
 -15  13   5      500.01      562.74    147.94 o
 -14  13   5      210.38      344.14    141.35 o
 -13  13   5      162.75      265.57    140.51 o
 -12  13   5      899.54      841.30    138.58 o
 -11  13   5     2794.65     2426.32    143.24 o
 -10  13   5     1786.26     1816.73    117.23 o
  -9  13   5     1000.98     1200.70     96.42 o
  -8  13   5        9.56      104.53     81.44 o
  -7  13   5     8472.57     8826.93    126.15 o
  -6  13   5      586.47      600.99     89.27 o
  -5  13   5     3666.20     3913.23    101.84 o
  -4  13   5     1741.67     1602.25     83.06 o
  -3  13   5     2258.99     2170.86     75.85 o
  -2  13   5      263.90      314.41     61.42 o
  -1  13   5      393.58      385.35     63.30 o
   0  13   5     7506.03     7298.66     84.63 o
   1  13   5      371.06      391.56     64.18 o
   2  13   5      223.66      237.95     80.86 o
   3  13   5     2336.54     2221.65     94.50 o
   4  13   5     1767.02     1579.37     76.29 o
   5  13   5     3846.12     3962.40     97.90 o
   6  13   5      613.10      648.04     92.85 o
   7  13   5     8459.38     8763.84    167.20 o
   8  13   5       26.53       87.37     98.49 o
   9  13   5     1030.17     1153.46    121.44 o
  10  13   5     1869.18     1918.10    131.95 o
  11  13   5     2760.68     2445.28    177.13 o
  12  13   5      910.15      635.28    166.18 o
  13  13   5      164.24      172.02    162.19 o
  14  13   5      174.08      288.93    172.18 o
  15  13   5      505.99      683.65    186.44 o
  16  13   5     1026.72      964.56    194.85 o
 -16  14   5     1099.61     1191.28    160.82 o
 -15  14   5      554.27      397.42    149.02 o
 -14  14   5     1880.18     1981.47    154.05 o
 -13  14   5     1902.24     1893.00    149.22 o
 -12  14   5     1194.95     1231.61    141.13 o
 -11  14   5      225.69      384.65    131.63 o
 -10  14   5     2564.21     2760.01    125.26 o
  -9  14   5      306.98      297.33     99.45 o
  -8  14   5      148.15      196.74     87.04 o
  -7  14   5      935.70     1045.13     94.70 o
  -6  14   5      693.51      796.91     92.52 o
  -5  14   5     2784.44     2889.11     99.54 o
  -4  14   5      538.93      533.68     79.52 o
  -3  14   5     1178.01     1216.76     82.37 o
  -2  14   5      865.59      804.47     67.38 o
  -1  14   5     2907.48     2810.24     70.97 o
   0  14   5      912.48      908.55     63.98 o
   1  14   5     3112.47     2995.32     78.19 o
   2  14   5      942.03      981.21     80.25 o
   3  14   5     1183.21     1109.78     94.87 o
   4  14   5      547.16      560.72     80.84 o
   5  14   5     2864.94     2922.17    100.26 o
   6  14   5      630.26      667.80     84.59 o
   7  14   5      956.54     1059.62    109.30 o
   8  14   5      108.16      142.40    113.31 o
   9  14   5      340.67      312.32    116.87 o
  10  14   5     2477.09     2418.08    135.28 o
  11  14   5      213.30      385.65    154.32 o
  12  14   5     1230.70     1203.99    176.13 o
  13  14   5     1987.60     1886.38    183.47 o
  14  14   5     1733.48     1642.78    186.47 o
  15  14   5      541.72      416.88    180.31 o
  16  14   5      966.27      924.17    194.92 o
 -15  15   5      543.94      685.13    155.70 o
 -14  15   5      187.33      314.90    146.24 o
 -13  15   5     2262.77     2570.33    160.27 o
 -12  15   5      700.93      799.52    142.70 o
 -11  15   5     1479.68     1419.10    138.59 o
 -10  15   5      661.52      696.36    128.17 o
  -9  15   5     1304.67     1207.59    120.19 o
  -8  15   5     1432.08     1200.23     95.57 o
  -7  15   5     1996.97     1913.11     97.38 o
  -6  15   5       48.97      111.63     90.29 o
  -5  15   5      834.81      705.53     92.01 o
  -4  15   5      238.79      303.82     82.15 o
  -3  15   5     8758.46     8347.02    111.35 o
  -2  15   5      652.54      647.59     68.98 o
  -1  15   5      631.10      689.37     70.50 o
   0  15   5      363.63      415.34     62.97 o
   1  15   5      599.51      683.14     70.63 o
   2  15   5      641.71      650.01     81.86 o
   3  15   5     8837.20     8604.60    140.26 o
   4  15   5      276.89      202.21     88.93 o
   5  15   5      754.11      741.44     91.12 o
   6  15   5       54.38       89.63     83.03 o
   7  15   5     2047.79     1959.90    114.59 o
   8  15   5     1511.02     1226.60    122.63 o
   9  15   5     1295.43     1243.94    126.54 o
  10  15   5      687.64      596.43    125.78 o
  11  15   5     1503.22     1349.97    163.13 o
  12  15   5      790.39      774.31    169.36 o
  13  15   5     2206.07     2328.05    194.73 o
  14  15   5      220.09      331.30    175.25 o
  15  15   5      594.37      734.59    185.18 o
 -15  16   5      306.45      412.08    150.87 o
 -14  16   5      519.07      509.13    150.63 o
 -13  16   5     2334.45     2230.28    157.70 o
 -12  16   5      728.60      903.49    143.24 o
 -11  16   5     1412.57     1461.64    144.05 o
 -10  16   5     1107.69     1231.62    155.60 o
  -9  16   5     1101.42     1218.95    120.02 o
  -8  16   5     2463.00     2359.73    122.11 o
  -7  16   5     1251.87     1318.90     95.96 o
  -6  16   5     1887.02     1959.85     98.72 o
  -5  16   5     1047.09      764.88     92.93 o
  -4  16   5      106.02      198.66     83.85 o
  -3  16   5      258.67      419.78     82.04 o
  -2  16   5     1949.54     2004.89     85.70 o
  -1  16   5     1786.21     1914.91     76.84 o
   0  16   5     1818.97     1886.28     75.49 o
   1  16   5     1798.78     1891.37     79.36 o
   2  16   5     1898.12     1876.77    108.07 o
   3  16   5      207.37      348.29     98.85 o
   4  16   5      122.10      145.82     89.25 o
   5  16   5     1055.19      765.38     91.37 o
   6  16   5     1861.20     1923.67     92.65 o
   7  16   5     1367.94     1244.87    111.52 o
   8  16   5     2522.28     2514.02    124.74 o
   9  16   5     1143.28     1222.87    126.56 o
  10  16   5     1146.50     1170.78    163.53 o
  11  16   5     1314.61     1403.79    170.72 o
  12  16   5      791.82      800.19    168.80 o
  13  16   5     2408.39     2243.52    195.87 o
  14  16   5      523.47      501.86    175.09 o
  15  16   5      277.39      351.06    184.79 o
 -15  17   5       75.72      283.24    153.54 o
 -14  17   5      142.07      257.39    148.13 o
 -13  17   5     1045.24     1021.55    150.61 o
 -12  17   5      686.62      766.86    143.19 o
 -11  17   5      746.07      773.11    140.30 o
 -10  17   5     1054.45     1113.12    161.54 o
  -9  17   5      172.32      330.51    133.36 o
  -8  17   5      368.95      666.79    115.00 o
  -7  17   5       49.28       63.66     89.85 o
  -6  17   5     1295.01     1325.24     95.69 o
  -5  17   5       27.60       36.37     84.01 o
  -4  17   5     2059.44     2083.23     92.88 o
  -3  17   5     2667.23     2880.93     90.43 o
  -2  17   5     1711.89     1678.31     85.90 o
  -1  17   5      836.48      771.90     72.81 o
   0  17   5      165.87      134.05     69.34 o
   1  17   5      853.69      720.01     90.74 o
   2  17   5     1528.57     1345.74    108.37 o
   3  17   5     2527.56     2606.77    117.41 o
   4  17   5     2124.60     2030.15    102.98 o
   5  17   5       18.25       -9.46    103.67 o
   6  17   5     1190.54     1255.18     92.67 o
   7  17   5       58.54      104.83     84.20 o
   8  17   5      302.42      558.04    113.69 o
   9  17   5      200.42      278.34    123.29 o
  10  17   5     1067.69     1107.17    162.09 o
  11  17   5      834.12      743.88    171.66 o
  12  17   5      735.18      745.70    169.03 o
  13  17   5     1037.92      904.05    184.17 o
  14  17   5      139.21      148.38    171.74 o
  15  17   5       97.27      205.36    184.48 o
 -15  18   5      128.86      170.28    155.43 o
 -14  18   5      161.95      289.06    151.47 o
 -13  18   5      152.25      223.43    149.00 o
 -12  18   5      296.59      542.32    146.85 o
 -11  18   5      616.58      723.34    164.92 o
 -10  18   5     1232.99     1401.94    165.94 o
  -9  18   5      975.61      853.51    137.46 o
  -8  18   5     6161.84     5821.68    164.57 o
  -7  18   5      165.85      153.58    108.51 o
  -6  18   5      934.99      772.63     93.96 o
  -5  18   5      663.64      629.29     87.62 o
  -4  18   5      235.36      318.42     90.61 o
  -3  18   5     1350.65     1351.59     85.58 o
  -2  18   5     2857.45     2768.90     93.55 o
  -1  18   5      772.27      815.26     80.96 o
   0  18   5       49.14      124.97     71.22 o
   1  18   5      756.94      712.00     99.51 o
   2  18   5     3174.03     2867.95    121.59 o
   3  18   5     1282.88     1338.76    112.57 o
   4  18   5      262.18      309.95    107.17 o
   5  18   5      673.61      523.50    109.58 o
   6  18   5      832.50      711.45     89.22 o
   7  18   5      135.50      115.60     86.71 o
   8  18   5     6279.96     5718.72    146.35 o
   9  18   5     1042.12      879.88    119.20 o
  10  18   5     1359.45     1241.25    166.24 o
  11  18   5      629.35      613.42    170.07 o
  12  18   5      311.17      437.01    164.98 o
  13  18   5      136.55      142.66    176.83 o
  14  18   5      159.18      286.74    175.12 o
  15  18   5      103.45      131.44    183.27 o
 -14  19   5      304.54      294.56    155.39 o
 -13  19   5      535.06      519.28    150.04 o
 -12  19   5     1031.07      916.89    148.43 o
 -11  19   5       84.46      141.59    164.49 o
 -10  19   5     1578.72     1550.49    164.86 o
  -9  19   5       16.67      175.88    135.15 o
  -8  19   5      322.90      417.24    134.01 o
  -7  19   5      151.82      162.49    111.58 o
  -6  19   5     1255.73     1166.56     95.21 o
  -5  19   5       70.69      195.06     89.85 o
  -4  19   5     3969.31     3702.47     95.94 o
  -3  19   5       41.21       85.38     83.93 o
  -2  19   5      442.32      450.20     82.97 o
  -1  19   5      185.08      139.52     79.00 o
   0  19   5       10.16       53.38     77.13 o
   1  19   5      201.24      243.80     96.61 o
   2  19   5      392.09      449.46    105.13 o
   3  19   5       68.31       63.29    118.26 o
   4  19   5     4297.96     3920.44    132.43 o
   5  19   5       96.72      177.35    107.69 o
   6  19   5     1112.29     1052.97    104.21 o
   7  19   5      155.98      148.06     90.35 o
   8  19   5      387.33      452.98    112.99 o
   9  19   5       22.55       85.74    113.49 o
  10  19   5     1688.21     1550.82    174.37 o
  11  19   5       83.76      219.12    165.26 o
  12  19   5     1050.16     1047.17    173.97 o
  13  19   5      551.09      558.10    186.00 o
  14  19   5      330.80      401.31    184.12 o
 -14  20   5      202.12      344.87    156.28 o
 -13  20   5      976.71     1205.01    156.79 o
 -12  20   5      254.01      437.77    168.34 o
 -11  20   5     2282.28     2063.73    178.32 o
 -10  20   5     3279.88     3085.77    182.43 o
  -9  20   5      368.50      387.51    141.43 o
  -8  20   5     1346.25     1495.70    143.59 o
  -7  20   5      485.14      445.23    132.00 o
  -6  20   5     1329.04     1233.57    130.52 o
  -5  20   5     3282.28     3251.48    101.73 o
  -4  20   5      215.19      232.25     81.35 o
  -3  20   5      157.93      195.43     83.04 o
  -2  20   5      526.69      483.90     81.97 o
  -1  20   5      654.42      610.79     88.55 o
   0  20   5      766.31      679.24     93.06 o
   1  20   5      685.36      623.13    100.78 o
   2  20   5      559.18      545.33    124.46 o
   3  20   5      176.52      236.61    124.23 o
   4  20   5      244.89      216.60    109.07 o
   5  20   5     3467.15     3422.85    130.76 o
   6  20   5     1281.80     1231.75    117.26 o
   7  20   5      503.65      546.38     92.11 o
   8  20   5     1385.17     1524.90    109.86 o
   9  20   5      396.24      434.46    118.31 o
  10  20   5     3139.73     2974.85    163.55 o
  11  20   5     2221.37     2110.61    187.00 o
  12  20   5      232.17      303.32    171.84 o
  13  20   5      907.28      858.10    184.27 o
  14  20   5      256.21      279.33    185.64 o
 -13  21   5      910.79      944.64    157.84 o
 -12  21   5     1348.36     1248.07    178.61 o
 -11  21   5      616.11      699.67    166.29 o
 -10  21   5      893.43     1205.70    170.25 o
  -9  21   5       85.36      114.41    140.61 o
  -8  21   5      677.65      700.44    138.95 o
  -7  21   5      842.14      836.92    134.29 o
  -6  21   5      160.64      135.11    117.17 o
  -5  21   5      312.21      369.89     96.34 o
  -4  21   5     1010.46     1155.23     90.34 o
  -3  21   5      351.60      327.59     83.82 o
  -2  21   5      209.57      252.06     87.58 o
  -1  21   5     1045.62     1069.98     98.12 o
   0  21   5      431.23      430.51     91.14 o
   1  21   5     1025.74      942.32    114.75 o
   2  21   5      235.09      304.30    125.57 o
   3  21   5      305.17      277.47    126.57 o
   4  21   5     1111.40     1204.52    117.60 o
   5  21   5      345.42      396.63    112.04 o
   6  21   5      174.23      246.92    111.57 o
   7  21   5      912.05     1026.22    110.12 o
   8  21   5      701.53      681.68    108.76 o
   9  21   5      104.27      252.44    118.90 o
  10  21   5      899.81     1042.39    147.96 o
  11  21   5      655.81      820.45    177.07 o
  12  21   5     1284.45     1129.80    182.89 o
  13  21   5      955.41      785.13    183.06 o
 -13  22   5      354.57      479.07    179.24 o
 -12  22   5      327.89      380.73    167.29 o
 -11  22   5      553.00      660.85    172.82 o
 -10  22   5     2476.91     2274.28    159.12 o
  -9  22   5     1300.59     1265.07    151.81 o
  -8  22   5     2199.17     2081.07    152.70 o
  -7  22   5      178.39      108.51    122.70 o
  -6  22   5      886.69      637.53    120.77 o
  -5  22   5      127.11      164.48     96.96 o
  -4  22   5      176.04      246.32     91.62 o
  -3  22   5      343.71      365.39     84.51 o
  -2  22   5      680.26      730.20     96.65 o
  -1  22   5     1484.44     1522.81     99.59 o
   0  22   5      387.42      397.76    100.64 o
   1  22   5     1609.72     1577.94    121.38 o
   2  22   5      602.78      676.97    115.45 o
   3  22   5      352.08      479.93    128.27 o
   4  22   5      157.97      148.38    112.33 o
   5  22   5      150.21      129.28    113.86 o
   6  22   5      910.00      719.72    117.61 o
   7  22   5      159.13      143.23    106.86 o
   8  22   5     2091.12     1975.70    119.66 o
   9  22   5     1444.46     1564.02    132.40 o
  10  22   5     2339.04     1956.08    157.05 o
  11  22   5      564.76      681.42    150.22 o
  12  22   5      352.60      478.13    184.96 o
  13  22   5      333.59      382.61    181.62 o
 -13  23   5        2.19       95.56    176.29 o
 -12  23   5      311.54      274.42    172.77 o
 -11  23   5      876.96     1047.77    176.74 o
 -10  23   5     1892.12     1710.82    159.89 o
  -9  23   5      938.24     1154.33    138.35 o
  -8  23   5      845.68      904.92    132.20 o
  -7  23   5      920.57      725.90    129.34 o
  -6  23   5       13.82       65.30    109.89 o
  -5  23   5      696.85      842.79    109.62 o
  -4  23   5      212.74      158.19    100.62 o
  -3  23   5        6.97       26.08     89.97 o
  -2  23   5     1207.57     1243.18    101.33 o
  -1  23   5     1833.61     1690.33    113.14 o
   0  23   5      101.50      219.11    115.91 o
   1  23   5     1757.51     1854.98    127.05 o
   2  23   5     1190.26     1093.90    120.64 o
   3  23   5       11.03       -7.91    129.63 o
   4  23   5      195.51      144.96    115.70 o
   5  23   5      691.65      582.06    120.82 o
   6  23   5       11.70       85.29    117.17 o
   7  23   5      981.50      852.91    115.75 o
   8  23   5      883.89      895.38    119.15 o
   9  23   5      996.63     1089.12    151.22 o
  10  23   5     1797.51     1526.06    158.25 o
  11  23   5      890.54      939.71    157.99 o
  12  23   5      322.29      429.96    157.52 o
  13  23   5        1.32       32.43    183.21 o
 -12  24   5      858.68      895.08    182.28 o
 -11  24   5      536.92      653.94    176.52 o
 -10  24   5      122.16      307.84    135.42 o
  -9  24   5      323.31      363.61    134.36 o
  -8  24   5      951.57      777.84    134.49 o
  -7  24   5      212.57      257.06    126.50 o
  -6  24   5       27.18       74.79    111.57 o
  -5  24   5     1033.06     1016.19    112.70 o
  -4  24   5      591.52      460.41    114.52 o
  -3  24   5      244.14      196.06    108.56 o
  -2  24   5      380.45      384.32    109.40 o
  -1  24   5      774.81      764.24    108.34 o
   0  24   5      310.46      381.52    120.11 o
   1  24   5      806.78      773.06    123.20 o
   2  24   5      457.42      539.01    137.62 o
   3  24   5      271.04      281.87    135.00 o
   4  24   5      488.83      396.62    120.17 o
   5  24   5     1022.81      911.35    126.98 o
   6  24   5       45.43      143.98    118.56 o
   7  24   5      225.79      333.37    113.72 o
   8  24   5      959.10      931.64    119.70 o
   9  24   5      349.46      382.70    150.20 o
  10  24   5      119.67      195.75    151.41 o
  11  24   5      584.57      714.85    157.74 o
  12  24   5      960.26      842.03    160.33 o
 -12  25   5      287.07      431.97    159.13 o
 -11  25   5      338.08      319.93    142.46 o
 -10  25   5       10.37      127.03    136.58 o
  -9  25   5      959.19      840.43    140.38 o
  -8  25   5      169.70      287.28    129.92 o
  -7  25   5     4219.26     4094.32    140.38 o
  -6  25   5      305.14      401.86    124.97 o
  -5  25   5     1150.16     1192.11    125.76 o
  -4  25   5      326.02      329.19    130.74 o
  -3  25   5       71.48      155.65    125.40 o
  -2  25   5      531.23      417.38    123.84 o
  -1  25   5      304.52      261.89    122.14 o
   0  25   5        5.12      104.76    121.32 o
   1  25   5      337.16      297.28    121.28 o
   2  25   5      488.75      436.67    141.57 o
   3  25   5       91.54      202.50    141.04 o
   4  25   5      419.18      428.71    124.44 o
   5  25   5     1186.81     1254.31    130.72 o
   6  25   5      312.77      349.15    125.85 o
   7  25   5     4087.78     3930.63    140.99 o
   8  25   5      172.48      281.37    115.19 o
   9  25   5     1017.99      818.92    184.67 o
  10  25   5        4.27       43.26    150.47 o
  11  25   5      371.40      427.34    158.02 o
  12  25   5      274.73      377.29    162.40 o
 -11  26   5       45.75       59.89    145.45 o
 -10  26   5       32.68      144.46    136.27 o
  -9  26   5      856.75      801.62    140.40 o
  -8  26   5       49.07      126.23    121.29 o
  -7  26   5     1349.56     1309.28    136.76 o
  -6  26   5      244.59      168.94    125.99 o
  -5  26   5      887.85      986.62    142.15 o
  -4  26   5      572.47      505.00    133.97 o
  -3  26   5      457.37      503.52    132.13 o
  -2  26   5     2275.71     2133.68    140.56 o
  -1  26   5      518.91      596.30    124.70 o
   0  26   5     2084.77     2243.75    158.78 o
   1  26   5      498.15      619.57    147.78 o
   2  26   5     2249.88     2217.75    161.09 o
   3  26   5      452.15      615.89    146.91 o
   4  26   5      527.73      634.95    128.80 o
   5  26   5      953.43     1207.51    133.90 o
   6  26   5      202.01      176.61    128.04 o
   7  26   5     1253.82     1356.78    125.35 o
   8  26   5       41.73      198.77    118.73 o
   9  26   5      807.47      979.85    184.93 o
  10  26   5       18.88       99.58    176.08 o
  11  26   5       45.53       29.55    153.16 o
 -10  27   5      635.99      743.52    144.87 o
  -9  27   5      779.32      795.41    132.52 o
  -8  27   5      264.80      384.21    122.79 o
  -7  27   5     1086.78     1172.11    135.27 o
  -6  27   5       27.83      198.41    156.84 o
  -5  27   5      290.88      231.39    137.72 o
  -4  27   5     1081.47     1087.82    143.08 o
  -3  27   5      376.65      419.46    134.71 o
  -2  27   5      703.74      693.05    133.01 o
  -1  27   5      425.75      592.61    129.04 o
   0  27   5       26.22      155.74    145.41 o
   1  27   5      529.11      672.22    179.75 o
   2  27   5      709.03      836.72    178.60 o
   3  27   5      372.75      353.44    173.50 o
   4  27   5     1113.41     1133.38    135.48 o
   5  27   5      286.34      309.84    126.99 o
   6  27   5       34.50      190.55    127.47 o
   7  27   5     1040.32     1165.66    125.16 o
   8  27   5      291.69      380.76    121.75 o
   9  27   5      765.85      718.84    189.34 o
  10  27   5      593.90      682.41    191.50 o
 -10  28   5       88.86      188.23    131.09 o
  -9  28   5      387.21      566.45    130.14 o
  -8  28   5      354.15      343.74    137.42 o
  -7  28   5     1675.54     1643.10    175.58 o
  -6  28   5      762.89      690.03    164.64 o
  -5  28   5     1147.12     1126.25    148.10 o
  -4  28   5      840.51      800.52    140.05 o
  -3  28   5     1587.09     1518.41    145.30 o
  -2  28   5      753.37      912.88    136.93 o
  -1  28   5     4335.64     4234.72    182.42 o
   0  28   5     2876.82     3051.40    209.38 o
   1  28   5     4317.70     4246.17    219.36 o
   2  28   5      737.83      742.48    179.38 o
   3  28   5     1477.90     1442.68    188.33 o
   4  28   5      791.40      773.84    149.74 o
   5  28   5     1176.62     1173.36    157.65 o
   6  28   5      722.65      819.51    155.43 o
   7  28   5     1593.27     1479.21    145.23 o
   8  28   5      355.23      328.13    136.77 o
   9  28   5      374.29      394.24    190.03 o
  10  28   5       92.56      131.80    190.48 o
  -9  29   5      735.31      840.84    163.41 o
  -8  29   5      119.42      197.62    168.43 o
  -7  29   5      457.79      615.01    168.31 o
  -6  29   5      754.66      773.88    166.47 o
  -5  29   5      213.51      229.88    141.61 o
  -4  29   5      354.22      362.44    139.45 o
  -3  29   5      237.07      283.81    135.90 o
  -2  29   5     1057.59     1236.89    142.00 o
  -1  29   5       73.21      254.49    182.47 o
   0  29   5      193.55      242.84    181.80 o
   1  29   5       76.95      140.54    183.43 o
   2  29   5      999.31     1105.83    191.51 o
   3  29   5      220.45      255.94    180.60 o
   4  29   5      397.03      392.62    178.69 o
   5  29   5      226.93      393.11    148.61 o
   6  29   5      777.00      701.60    159.00 o
   7  29   5      441.24      407.78    137.19 o
   8  29   5      107.92      199.38    140.86 o
   9  29   5      710.11      703.49    190.73 o
  -8  30   5      177.41      486.63    174.86 o
  -7  30   5      184.93      442.66    168.66 o
  -6  30   5       94.43      244.67    164.95 o
  -5  30   5     1225.65     1207.13    150.73 o
  -4  30   5     1828.09     1773.78    155.13 o
  -3  30   5     1857.43     2129.00    153.27 o
  -2  30   5      913.39      939.24    141.28 o
  -1  30   5     1580.05     1465.31    198.09 o
   0  30   5       61.60      -31.18    184.96 o
   1  30   5     1669.83     1694.98    201.10 o
   2  30   5      940.91      949.45    193.54 o
   3  30   5     1907.02     2298.47    206.22 o
   4  30   5     1761.12     1836.47    199.50 o
   5  30   5     1231.58     1039.46    160.04 o
   6  30   5       84.91      185.40    153.80 o
   7  30   5      204.26      354.69    141.86 o
   8  30   5      203.33      193.52    142.86 o
  -7  31   5      120.72      164.60    169.74 o
  -6  31   5      990.72     1056.34    175.27 o
  -5  31   5       69.01      205.34    145.39 o
  -4  31   5      368.29      579.34    145.23 o
  -3  31   5      745.82      925.91    147.38 o
  -2  31   5       84.29      129.37    157.34 o
  -1  31   5      726.57      843.67    194.06 o
   0  31   5      454.27      540.12    190.01 o
   1  31   5      834.38      794.90    196.18 o
   2  31   5       68.95       74.14    184.28 o
   3  31   5      738.09      821.12    191.83 o
   4  31   5      391.52      593.19    192.12 o
   5  31   5       58.65      144.69    185.60 o
   6  31   5      999.04     1019.78    168.48 o
   7  31   5       81.95       97.41    143.79 o
  -6  32   5      884.47      913.23    179.41 o
  -5  32   5      249.63      301.97    150.17 o
  -4  32   5      332.15      458.30    147.27 o
  -3  32   5      345.36      502.35    145.77 o
  -2  32   5      272.27      266.74    194.03 o
  -1  32   5      450.30      499.81    196.09 o
   0  32   5      115.04      110.91    193.47 o
   1  32   5      451.27      612.76    194.90 o
   2  32   5      273.98      172.70    191.19 o
   3  32   5      389.58      533.86    193.54 o
   4  32   5      348.17      509.44    192.77 o
   5  32   5      225.14      148.37    192.08 o
   6  32   5      874.60     1107.78    208.32 o
  -4  33   5     1045.56      952.10    156.83 o
  -3  33   5      506.88      535.27    173.40 o
  -2  33   5        5.26      119.71    196.36 o
  -1  33   5      289.91      309.18    195.52 o
   0  33   5       15.39      119.95    191.87 o
   1  33   5      296.67      475.86    197.72 o
   2  33   5        2.97       90.74    197.50 o
   3  33   5      488.59      715.26    201.64 o
   4  33   5     1096.86     1042.57    205.57 o
  -1  34   5      304.66      506.16    203.61 o
   0  34   5       17.41       55.43    195.44 o
   1  34   5      325.15      525.78    200.18 o
   0   0   6    26395.27    24549.79    261.89 o
   1   0   6      127.89      103.17     96.66 o
   2   0   6     9562.91     9393.23    127.14 o
   3   0   6      905.09     1282.85     94.85 o
   4   0   6     2325.45     2143.33     92.53 o
   5   0   6     6871.00     7125.63    121.34 o
   6   0   6     7830.41     8051.67    122.51 o
   7   0   6     6300.89     7064.07    123.82 o
   8   0   6     5189.92     4882.19    126.31 o
   9   0   6     5129.59     4545.23    126.43 o
  10   0   6       15.69       96.11    103.49 o
  11   0   6     3980.58     4048.07    128.90 o
  12   0   6     1149.79     1112.96    117.04 o
  13   0   6     2743.03     2587.82    128.69 o
  14   0   6      201.07      248.30    116.39 o
  15   0   6      503.39      532.29    124.57 o
  16   0   6      424.92      596.18    131.13 o
 -16   1   6      571.01      658.10    165.26 o
 -15   1   6      414.65      465.03    136.75 o
 -14   1   6      170.66      313.04    134.34 o
 -13   1   6      223.83      208.20    130.10 o
 -12   1   6       76.92       64.02    112.80 o
 -11   1   6      468.65      531.12    102.55 o
 -10   1   6      286.97      419.59     96.64 o
  -9   1   6      189.45      323.79     93.90 o
  -8   1   6     1945.92     1998.22    113.66 o
  -7   1   6     4144.21     4442.75    113.35 o
  -6   1   6     6074.81     6492.02    117.79 o
  -5   1   6     6962.88     7272.78    115.43 o
  -4   1   6      748.70      833.27     87.62 o
  -3   1   6     7161.85     7383.17    123.83 o
  -2   1   6     6927.89     7300.20    120.81 o
  -1   1   6     3586.85     3612.85     96.15 o
   0   1   6     1145.40     1322.92    103.45 o
   1   1   6     3471.64     3602.60    113.20 o
   2   1   6     7188.55     7326.48    129.58 o
   3   1   6     7257.06     7398.97    123.36 o
   4   1   6      712.12      735.84    104.33 o
   5   1   6     7203.54     7871.68    125.14 o
   6   1   6     5906.99     6154.54    114.21 o
   7   1   6     4217.98     4465.76    112.11 o
   8   1   6     2010.78     2080.84     98.51 o
   9   1   6      155.27      288.37     89.87 o
  10   1   6      302.91      412.09    100.40 o
  11   1   6      485.54      570.31    106.02 o
  12   1   6       65.05       99.68    109.19 o
  13   1   6      272.20      393.43    116.00 o
  14   1   6      163.25      221.82    116.11 o
  15   1   6      358.77      418.35    122.14 o
  16   1   6      585.34      622.51    142.55 o
 -16   2   6      453.13      441.45    146.12 o
 -15   2   6       21.73      301.10    127.82 o
 -14   2   6     2030.63     1816.81    133.37 o
 -13   2   6     1052.43     1095.00    124.76 o
 -12   2   6     1479.37     1264.72    120.37 o
 -11   2   6     3739.61     3847.78    118.72 o
 -10   2   6     1436.17     1604.26    105.54 o
  -9   2   6      856.32      967.31     98.92 o
  -8   2   6     2511.98     2652.42    107.28 o
  -7   2   6     1349.93     1419.39     85.98 o
  -6   2   6     2060.91     2176.91     97.55 o
  -5   2   6     2685.22     2902.09     97.47 o
  -4   2   6     5035.19     4842.91     99.87 o
  -3   2   6     7989.88     7334.60    122.14 o
  -2   2   6     5330.03     5010.49    111.20 o
  -1   2   6      114.14       97.04     79.83 o
   0   2   6     2920.02     3666.20    114.49 o
   1   2   6       88.61      159.55     95.92 o
   2   2   6     5163.20     5022.73    103.01 o
   3   2   6     7975.70     7339.21    122.15 o
   4   2   6     4893.19     4664.02    122.40 o
   5   2   6     2620.34     2914.56    118.48 o
   6   2   6     2113.98     2265.02     86.97 o
   7   2   6     1471.28     1617.02     87.28 o
   8   2   6     2238.66     2440.80    102.30 o
   9   2   6      844.37     1024.77    101.47 o
  10   2   6     1354.08     1530.15    107.74 o
  11   2   6     3668.78     3543.67    123.88 o
  12   2   6     1447.14     1298.74    115.25 o
  13   2   6     1090.99     1044.08    108.08 o
  14   2   6     2079.18     1946.11    117.93 o
  15   2   6       11.66      210.13    121.51 o
  16   2   6      370.70      450.43    144.59 o
 -16   3   6      271.71      324.88    141.38 o
 -15   3   6     2786.54     2632.19    138.74 o
 -14   3   6      470.80      654.23    124.50 o
 -13   3   6     1112.14     1219.98    124.53 o
 -12   3   6     1066.95     1017.29    109.26 o
 -11   3   6      340.99      478.44    101.30 o
 -10   3   6     2364.54     2065.81    108.75 o
  -9   3   6      482.00      581.76     98.26 o
  -8   3   6      668.44      723.52     90.28 o
  -7   3   6      605.89      580.98     77.80 o
  -6   3   6     1652.26     1494.07     82.97 o
  -5   3   6     2051.29     2282.60     95.42 o
  -4   3   6      416.63      380.10     76.93 o
  -3   3   6     2763.26     3035.26    104.60 o
  -2   3   6     3089.73     2871.46    102.68 o
  -1   3   6     5687.14     5576.73    113.75 o
   0   3   6     3822.77     4021.44     97.14 o
   1   3   6     5583.20     5364.19    121.16 o
   2   3   6     3274.99     3014.97    112.47 o
   3   3   6     2613.45     2942.38    110.54 o
   4   3   6      384.73      420.68     83.62 o
   5   3   6     2167.37     2477.04     99.28 o
   6   3   6     1606.81     1553.78     99.00 o
   7   3   6      664.05      563.80     82.61 o
   8   3   6      614.08      616.99     94.86 o
   9   3   6      440.60      539.60     95.70 o
  10   3   6     2522.37     2318.68    111.61 o
  11   3   6      366.80      554.16    107.66 o
  12   3   6     1102.12     1168.05    106.13 o
  13   3   6     1192.25     1227.84    109.25 o
  14   3   6      419.64      546.21    109.70 o
  15   3   6     2795.38     2760.35    206.04 o
  16   3   6      278.59      517.11    140.94 o
 -16   4   6       81.40      125.12    146.78 o
 -15   4   6      954.47     1119.77    149.82 o
 -14   4   6     2289.02     2090.69    135.93 o
 -13   4   6     3692.84     3663.93    139.05 o
 -12   4   6      318.89      433.13    105.71 o
 -11   4   6     2579.90     2305.89    113.42 o
 -10   4   6      924.65      955.17    103.40 o
  -9   4   6     2709.00     2709.06    110.86 o
  -8   4   6     2008.44     1767.86    102.75 o
  -7   4   6      739.29      706.04     78.95 o
  -6   4   6      727.52      687.47     77.05 o
  -5   4   6     2141.52     2195.93     85.20 o
  -4   4   6     1715.57     1641.51     93.34 o
  -3   4   6     2517.29     2862.26    104.40 o
  -2   4   6     2503.48     2590.78    101.86 o
  -1   4   6     2119.48     2107.63     84.18 o
   0   4   6     1514.93     1903.26     77.38 o
   1   4   6     1981.35     2089.11     87.17 o
   2   4   6     2602.09     2666.75     91.05 o
   3   4   6     2566.71     2827.82     94.26 o
   4   4   6     1764.64     1733.00     91.85 o
   5   4   6     2125.91     2298.56     97.85 o
   6   4   6      678.43      731.52     93.49 o
   7   4   6      633.30      576.11    105.04 o
   8   4   6     1976.54     1853.45    103.73 o
   9   4   6     2879.65     2665.04    109.48 o
  10   4   6     1031.26     1102.92    104.24 o
  11   4   6     2548.30     2236.05    107.02 o
  12   4   6      347.79      465.93     99.38 o
  13   4   6     3827.79     3587.32    158.61 o
  14   4   6     2211.57     2001.16    128.94 o
  15   4   6      942.31     1078.19    124.45 o
  16   4   6       57.74       83.95    158.01 o
 -16   5   6      300.16      400.02    143.18 o
 -15   5   6     2138.29     1881.81    152.19 o
 -14   5   6       50.36      305.72    122.54 o
 -13   5   6     2343.49     2189.95    122.02 o
 -12   5   6     1136.83     1180.75    111.58 o
 -11   5   6     1025.95      957.22    106.18 o
 -10   5   6     1921.84     2084.44    110.26 o
  -9   5   6      101.81      235.44     97.02 o
  -8   5   6     2628.40     2669.84    107.64 o
  -7   5   6      920.81      869.88     79.98 o
  -6   5   6     1712.47     1738.43     81.91 o
  -5   5   6     1169.66     1061.44     80.19 o
  -4   5   6     3948.79     4282.33     97.37 o
  -3   5   6     4922.51     4969.08    113.82 o
  -2   5   6     3821.17     3680.84     94.33 o
  -1   5   6     6291.76     5765.89    101.51 o
   0   5   6       19.44       20.03     69.68 o
   1   5   6     6435.73     5973.74    106.88 o
   2   5   6     3915.94     3794.59    100.19 o
   3   5   6     4787.92     4646.30    120.67 o
   4   5   6     4047.95     4341.16     94.24 o
   5   5   6     1201.82     1207.43     84.13 o
   6   5   6     1744.72     1763.74     90.43 o
   7   5   6      929.79      870.52    108.81 o
   8   5   6     2659.50     2744.21    121.44 o
   9   5   6       77.48      194.98    105.15 o
  10   5   6     1979.13     1966.52    100.90 o
  11   5   6      951.90      892.54    100.35 o
  12   5   6     1225.68     1268.97    104.81 o
  13   5   6     2403.05     2289.79    134.65 o
  14   5   6       36.35      303.12    118.67 o
  15   5   6     2171.17     2112.20    181.06 o
  16   5   6      269.60      236.03    135.98 o
 -16   6   6      153.92      204.55    171.77 o
 -15   6   6       25.04      110.09    141.87 o
 -14   6   6     1543.03     1353.32    148.71 o
 -13   6   6     2081.71     2204.18    121.82 o
 -12   6   6      137.80       82.50    104.77 o
 -11   6   6     1409.47     1443.65    110.28 o
 -10   6   6      226.18      347.43     99.47 o
  -9   6   6     5925.79     6031.45    127.78 o
  -8   6   6      355.14      435.25     96.46 o
  -7   6   6      513.39      591.46     84.93 o
  -6   6   6     1588.68     1628.67     83.67 o
  -5   6   6     2068.31     1986.74     82.23 o
  -4   6   6     3395.89     3801.74     95.99 o
  -3   6   6     1278.01     1175.31     83.37 o
  -2   6   6      844.88      880.56     81.96 o
  -1   6   6     2563.78     2515.78     87.35 o
   0   6   6     1810.25     1469.00     82.51 o
   1   6   6     2423.73     2298.74     89.72 o
   2   6   6      965.26     1036.62     85.98 o
   3   6   6     1192.75     1097.31     83.87 o
   4   6   6     3558.31     3861.56     93.42 o
   5   6   6     2070.43     1968.83     88.18 o
   6   6   6     1713.27     1934.62     97.96 o
   7   6   6      593.74      637.58    108.38 o
   8   6   6      280.57      291.48    105.53 o
   9   6   6     5566.74     5614.47    138.77 o
  10   6   6      172.37      191.14     99.87 o
  11   6   6     1410.58     1436.56    114.90 o
  12   6   6      181.41      102.00    117.99 o
  13   6   6     2106.42     2172.84    136.98 o
  14   6   6     1522.24     1323.53    135.77 o
  15   6   6       46.61      165.60    147.66 o
  16   6   6      121.40      289.32    155.07 o
 -16   7   6       69.27      128.90    168.52 o
 -15   7   6       15.09      111.10    140.69 o
 -14   7   6      315.67      350.69    123.11 o
 -13   7   6     1239.99     1123.20    117.65 o
 -12   7   6      134.54      293.63    107.99 o
 -11   7   6     1368.39     1508.26    112.19 o
 -10   7   6      121.16      185.90     99.20 o
  -9   7   6      600.44      611.79     98.59 o
  -8   7   6      202.64      127.18     94.40 o
  -7   7   6      177.44      206.82     85.65 o
  -6   7   6     4486.94     4532.73     90.64 o
  -5   7   6     4693.14     4469.18     97.16 o
  -4   7   6     4368.87     4396.53     98.65 o
  -3   7   6      438.67      368.39     79.04 o
  -2   7   6     3394.50     3129.28     86.93 o
  -1   7   6      611.11      632.89     79.06 o
   0   7   6     1801.27     1783.17     83.94 o
   1   7   6      607.23      611.61     84.88 o
   2   7   6     3443.31     3326.62    104.72 o
   3   7   6      331.30      370.90     81.53 o
   4   7   6     4495.16     4516.94    110.61 o
   5   7   6     4804.88     4531.73    107.83 o
   6   7   6     4554.24     4357.49    111.49 o
   7   7   6      242.89      221.47    115.20 o
   8   7   6      177.77      128.45    101.55 o
   9   7   6      637.15      730.30    101.04 o
  10   7   6      113.80      145.80    107.32 o
  11   7   6     1310.50     1536.46    135.41 o
  12   7   6      102.36      113.06    129.82 o
  13   7   6     1188.96     1139.30    145.50 o
  14   7   6      305.92      297.00    166.07 o
  15   7   6       21.16       85.18    165.14 o
  16   7   6       69.07        5.57    175.66 o
 -16   8   6      190.19      348.72    170.31 o
 -15   8   6      144.25      245.63    164.36 o
 -14   8   6      317.91      448.19    125.01 o
 -13   8   6      767.36      799.26    126.65 o
 -12   8   6     1114.16     1104.15    114.46 o
 -11   8   6     2727.22     2559.61    118.69 o
 -10   8   6      139.98      116.04     93.85 o
  -9   8   6     3301.64     3118.78    106.37 o
  -8   8   6      629.33      662.70     91.35 o
  -7   8   6     3206.16     3046.36     93.80 o
  -6   8   6     2222.82     2198.61     90.08 o
  -5   8   6     1687.81     1940.01     88.02 o
  -4   8   6     3160.08     2924.37     83.48 o
  -3   8   6     2067.60     2059.83     81.77 o
  -2   8   6      657.07      663.92     67.34 o
  -1   8   6      898.30      904.74     78.18 o
   0   8   6     1677.64     1435.86     95.08 o
   1   8   6      855.81      830.68     93.25 o
   2   8   6      714.79      834.44     93.35 o
   3   8   6     2119.20     2114.55     91.79 o
   4   8   6     3134.23     2794.54    102.64 o
   5   8   6     1685.56     1987.67     95.30 o
   6   8   6     2117.12     2061.75    106.29 o
   7   8   6     3365.06     3230.65    133.39 o
   8   8   6      681.16      586.84    103.11 o
   9   8   6     3130.18     3191.84    123.47 o
  10   8   6      138.82      134.27    118.53 o
  11   8   6     2536.28     2514.51    145.19 o
  12   8   6     1038.30     1023.94    137.26 o
  13   8   6      675.07      594.88    162.79 o
  14   8   6      305.34      266.11    161.91 o
  15   8   6      157.77      297.36    173.19 o
  16   8   6      170.12      206.33    177.88 o
 -15   9   6      338.25      387.22    168.44 o
 -14   9   6      342.22      444.87    128.86 o
 -13   9   6      511.31      453.98    121.65 o
 -12   9   6     2297.63     2198.86    131.57 o
 -11   9   6      598.79      543.72     99.70 o
 -10   9   6     1514.24     1579.69    103.38 o
  -9   9   6      541.27      665.16     93.70 o
  -8   9   6      556.18      631.90     91.85 o
  -7   9   6      497.81      430.77     82.32 o
  -6   9   6     1388.90     1563.44     87.24 o
  -5   9   6     2864.25     2567.33     98.85 o
  -4   9   6     1700.04     1736.67     84.71 o
  -3   9   6      247.64      149.07     66.82 o
  -2   9   6       12.33        8.82     66.12 o
  -1   9   6      711.19      729.59     71.60 o
   0   9   6      439.91      297.48     72.32 o
   1   9   6      756.20      761.54     89.98 o
   2   9   6       41.21       56.61     81.32 o
   3   9   6      229.13      249.65     82.86 o
   4   9   6     1483.85     1507.83    106.16 o
   5   9   6     2928.57     2855.65    116.77 o
   6   9   6     1403.15     1495.89    102.80 o
   7   9   6      515.07      554.81    100.96 o
   8   9   6      589.50      635.61    114.12 o
   9   9   6      600.84      702.52    119.98 o
  10   9   6     1566.66     1632.21    134.89 o
  11   9   6      653.27      613.65    132.34 o
  12   9   6     2355.33     2251.57    152.35 o
  13   9   6      482.41      373.38    160.02 o
  14   9   6      313.31      251.82    170.77 o
  15   9   6      352.23      278.75    171.64 o
 -15  10   6      101.33      192.14    146.17 o
 -14  10   6     1718.33     1613.36    150.59 o
 -13  10   6      113.48      240.71    123.52 o
 -12  10   6      622.87      701.07    116.04 o
 -11  10   6       41.51      106.94     97.28 o
 -10  10   6     1717.16     1668.86    104.63 o
  -9  10   6      564.16      512.85     93.44 o
  -8  10   6      412.86      402.55     91.41 o
  -7  10   6     1310.38     1424.17     87.32 o
  -6  10   6     1498.06     1481.49     86.63 o
  -5  10   6      128.38       67.11     87.99 o
  -4  10   6      963.44     1134.19     84.45 o
  -3  10   6     2499.74     2717.12     77.11 o
  -2  10   6     1988.88     1944.65     75.27 o
  -1  10   6      969.45      910.36     65.51 o
   0  10   6     3027.10     3430.73     88.35 o
   1  10   6      860.82      819.65     92.04 o
   2  10   6     1988.22     2043.58     87.01 o
   3  10   6     2381.88     2501.75     89.96 o
   4  10   6      975.85     1028.12    106.41 o
   5  10   6      115.27      142.78     92.67 o
   6  10   6     1343.75     1400.74    104.13 o
   7  10   6     1372.91     1461.72    116.19 o
   8  10   6      496.76      326.79    117.49 o
   9  10   6      618.19      605.45    107.90 o
  10  10   6     1887.35     1811.15    118.43 o
  11  10   6       41.34       82.94    129.07 o
  12  10   6      642.93      793.87    162.66 o
  13  10   6      116.84       51.93    166.83 o
  14  10   6     1589.52     1403.01    181.88 o
  15  10   6      111.51      106.91    176.84 o
 -15  11   6      260.32      298.65    147.10 o
 -14  11   6      268.46      347.27    132.67 o
 -13  11   6      197.22      253.63    127.20 o
 -12  11   6     4880.90     4662.20    139.21 o
 -11  11   6      362.38      474.41    108.95 o
 -10  11   6     1258.54     1292.13    103.47 o
  -9  11   6      781.46      854.43     97.88 o
  -8  11   6      278.09      255.94     90.41 o
  -7  11   6      763.59      901.00     85.64 o
  -6  11   6      384.48      291.69     89.00 o
  -5  11   6     1467.64     1533.74     95.60 o
  -4  11   6     2900.57     2634.63    100.66 o
  -3  11   6      925.22      859.15     76.30 o
  -2  11   6     4184.36     3768.12     85.60 o
  -1  11   6     2275.08     2225.47     70.74 o
   0  11   6     3842.60     3873.35     84.92 o
   1  11   6     1993.41     1937.92     91.05 o
   2  11   6     4608.79     4342.39    106.68 o
   3  11   6      894.44      821.11     83.25 o
   4  11   6     2834.82     2512.90    106.05 o
   5  11   6     1411.98     1376.96    107.29 o
   6  11   6      361.22      242.64     88.45 o
   7  11   6      669.02      765.50    113.62 o
   8  11   6      296.66      329.27    104.29 o
   9  11   6      776.44      875.56    108.59 o
  10  11   6     1247.44     1317.27    119.28 o
  11  11   6      390.66      407.92    152.06 o
  12  11   6     4911.15     4606.64    202.23 o
  13  11   6      186.17      203.28    164.42 o
  14  11   6      251.01      342.15    171.12 o
  15  11   6      284.13      459.17    177.58 o
 -15  12   6      692.66      756.80    156.64 o
 -14  12   6      816.45      769.30    136.30 o
 -13  12   6     1174.86     1256.97    134.64 o
 -12  12   6     2077.47     2203.49    128.03 o
 -11  12   6      887.86      832.49    113.91 o
 -10  12   6     2111.86     2031.84    107.06 o
  -9  12   6      717.43      882.55     98.06 o
  -8  12   6      606.02      611.56     84.59 o
  -7  12   6     2458.77     2659.30     94.44 o
  -6  12   6      215.60      220.02     88.96 o
  -5  12   6     2039.62     1976.85     98.92 o
  -4  12   6     1487.75     1463.65     95.14 o
  -3  12   6     3693.79     3566.76     89.14 o
  -2  12   6     6603.74     6573.13    114.60 o
  -1  12   6     1108.81     1242.54     73.56 o
   0  12   6       48.81      141.27     75.10 o
   1  12   6     1195.80     1194.23     88.57 o
   2  12   6     6809.62     6583.83    126.13 o
   3  12   6     3549.32     3526.81    103.94 o
   4  12   6     1454.50     1428.94    100.71 o
   5  12   6     2134.00     2075.76    112.67 o
   6  12   6      209.73       31.24    124.71 o
   7  12   6     2526.40     2726.99    128.12 o
   8  12   6      594.51      610.82    104.53 o
   9  12   6      789.98      835.26    110.14 o
  10  12   6     2186.32     2026.17    139.62 o
  11  12   6      800.59      580.49    162.60 o
  12  12   6     2058.05     1883.53    178.63 o
  13  12   6     1277.42     1203.40    176.35 o
  14  12   6      848.92      865.40    176.29 o
  15  12   6      748.86      766.31    185.86 o
 -15  13   6     1260.38     1291.10    148.61 o
 -14  13   6     1038.21     1181.38    138.27 o
 -13  13   6      166.26      256.91    132.35 o
 -12  13   6      707.25      640.85    128.24 o
 -11  13   6       25.48      136.82    109.71 o
 -10  13   6      766.40      776.33    111.13 o
  -9  13   6     3847.13     3154.18    111.32 o
  -8  13   6     1498.43     1362.48     90.24 o
  -7  13   6     2144.90     2015.82     91.01 o
  -6  13   6     2196.35     2182.61    101.57 o
  -5  13   6      598.77      655.72     93.10 o
  -4  13   6     2505.27     2639.16     93.89 o
  -3  13   6      637.02      763.29     85.70 o
  -2  13   6     7401.89     7909.71     99.80 o
  -1  13   6     2405.41     2418.06     79.70 o
   0  13   6     8217.40     7756.82    104.98 o
   1  13   6     2244.07     2251.43     89.70 o
   2  13   6     7285.03     7850.87    134.20 o
   3  13   6      556.65      665.65     99.33 o
   4  13   6     2564.86     2640.15    107.83 o
   5  13   6      607.95      698.48    135.66 o
   6  13   6     2184.28     2155.31    146.31 o
   7  13   6     2175.48     2087.33    113.86 o
   8  13   6     1419.16     1431.63    112.79 o
   9  13   6     3862.31     3193.13    152.16 o
  10  13   6      725.13      674.42    129.70 o
  11  13   6       21.16      -12.96    152.79 o
  12  13   6      704.14      748.88    163.58 o
  13  13   6      146.37      239.66    168.02 o
  14  13   6     1053.59     1004.84    180.63 o
  15  13   6     1389.47     1258.18    198.54 o
 -14  14   6       69.24      126.62    134.36 o
 -13  14   6     1322.80     1222.18    137.09 o
 -12  14   6     1671.23     1617.86    136.56 o
 -11  14   6      436.55      520.60    113.44 o
 -10  14   6      501.83      580.18    110.70 o
  -9  14   6      331.08      412.37     98.45 o
  -8  14   6      312.01      391.52     86.08 o
  -7  14   6     3713.79     3480.02    108.72 o
  -6  14   6      502.72      616.84     93.56 o
  -5  14   6     1500.42     1691.03     97.94 o
  -4  14   6      648.98      620.01     85.57 o
  -3  14   6      205.18      255.43     83.00 o
  -2  14   6     2472.84     2359.28     80.04 o
  -1  14   6     1728.30     1618.27     85.29 o
   0  14   6      111.49      130.24     74.81 o
   1  14   6     1676.60     1572.55     80.75 o
   2  14   6     2526.54     2492.17     92.69 o
   3  14   6      215.27      295.80     97.70 o
   4  14   6      699.11      639.67    119.31 o
   5  14   6     1488.93     1610.14    148.58 o
   6  14   6      392.08      648.55    135.39 o
   7  14   6     3654.58     3542.36    147.87 o
   8  14   6      263.84      416.65    108.21 o
   9  14   6      316.02      332.33    112.10 o
  10  14   6      515.66      600.58    128.19 o
  11  14   6      384.35      449.10    161.82 o
  12  14   6     1644.78     1507.82    174.14 o
  13  14   6     1319.36     1331.21    179.42 o
  14  14   6       99.24      224.27    177.63 o
 -14  15   6      442.48      411.11    139.93 o
 -13  15   6      105.97      181.49    129.32 o
 -12  15   6      562.77      597.63    130.76 o
 -11  15   6      593.84      600.93    128.00 o
 -10  15   6      506.25      674.74    113.85 o
  -9  15   6      807.67      781.98    108.92 o
  -8  15   6     1696.22     1492.01     94.35 o
  -7  15   6      767.72      681.38     96.19 o
  -6  15   6     4668.19     4830.04    115.06 o
  -5  15   6      481.87      335.04     90.09 o
  -4  15   6       62.94       79.96     83.30 o
  -3  15   6      195.46      180.79     81.57 o
  -2  15   6      111.72      167.60     83.08 o
  -1  15   6     2474.99     2446.07     83.40 o
   0  15   6      421.66      367.16     75.99 o
   1  15   6     2302.18     2240.57     85.14 o
   2  15   6      107.45      196.01     97.09 o
   3  15   6      184.30       82.44     96.73 o
   4  15   6       46.10      185.08    105.45 o
   5  15   6      477.57      443.65    163.65 o
   6  15   6     4589.78     4856.92    175.26 o
   7  15   6      895.14      832.32    126.25 o
   8  15   6     1620.54     1601.30    118.94 o
   9  15   6      796.09      977.93    116.79 o
  10  15   6      504.65      777.04    132.72 o
  11  15   6      633.97      640.39    170.59 o
  12  15   6      580.89      502.88    172.95 o
  13  15   6      101.15      230.29    168.31 o
  14  15   6      478.65      522.88    184.50 o
 -14  16   6      218.06      326.21    141.76 o
 -13  16   6       70.88      224.06    132.16 o
 -12  16   6      238.49      283.49    126.68 o
 -11  16   6      989.90     1008.04    131.42 o
 -10  16   6     4186.10     4215.65    147.52 o
  -9  16   6     2475.04     2526.21    120.95 o
  -8  16   6     4301.55     4085.81    107.45 o
  -7  16   6      437.98      408.75     94.86 o
  -6  16   6     3291.06     3172.93    109.89 o
  -5  16   6      112.28      182.26     90.72 o
  -4  16   6     2286.95     2164.60     93.83 o
  -3  16   6       20.27       23.18     76.75 o
  -2  16   6      248.29      288.62     82.74 o
  -1  16   6      576.75      638.61     75.63 o
   0  16   6       84.85      114.63     79.90 o
   1  16   6      659.10      697.29     78.36 o
   2  16   6      256.67      333.44     99.71 o
   3  16   6       18.47       39.40    103.24 o
   4  16   6     2311.97     2300.09    133.73 o
   5  16   6      127.82      325.71    138.68 o
   6  16   6     3281.45     3145.45    167.44 o
   7  16   6      390.40      282.87    125.84 o
   8  16   6     4192.37     4071.51    190.77 o
   9  16   6     2713.58     2871.40    134.88 o
  10  16   6     4304.16     4415.56    149.86 o
  11  16   6      922.58      874.45    173.47 o
  12  16   6      237.12      408.57    173.90 o
  13  16   6       62.52      201.61    174.52 o
  14  16   6      178.10      287.18    182.67 o
 -14  17   6      180.34      163.67    139.75 o
 -13  17   6      309.92      350.17    134.58 o
 -12  17   6      430.15      483.61    129.49 o
 -11  17   6     1391.25     1373.72    134.94 o
 -10  17   6      478.33      682.47    129.30 o
  -9  17   6      949.97     1113.93    113.45 o
  -8  17   6     1371.17     1561.97    114.85 o
  -7  17   6       89.15      124.32     96.21 o
  -6  17   6     2408.67     2247.86    105.88 o
  -5  17   6       48.79       86.54     91.97 o
  -4  17   6     1956.45     1999.65     94.69 o
  -3  17   6      249.38      212.57     80.52 o
  -2  17   6     2573.34     2537.65     91.96 o
  -1  17   6     3551.34     3504.50     94.34 o
   0  17   6     2184.91     1864.52     89.45 o
   1  17   6     3453.30     3408.00    106.63 o
   2  17   6     2790.36     2861.15    103.21 o
   3  17   6      254.42      244.20    106.73 o
   4  17   6     1873.93     1913.96    132.92 o
   5  17   6       40.28      109.37    139.26 o
   6  17   6     2331.05     2437.45    169.62 o
   7  17   6      101.67      167.48    131.38 o
   8  17   6     1421.60     1434.73    142.29 o
   9  17   6      869.12     1057.86    124.16 o
  10  17   6      513.19      602.49    125.57 o
  11  17   6     1452.19     1243.21    174.75 o
  12  17   6      448.87      492.05    176.16 o
  13  17   6      309.09      328.79    179.37 o
  14  17   6      159.75      199.83    178.94 o
 -13  18   6     1127.17     1167.66    145.44 o
 -12  18   6      917.42      943.13    134.27 o
 -11  18   6     1794.83     1871.21    140.42 o
 -10  18   6     2456.65     2475.09    139.67 o
  -9  18   6     2411.96     2413.35    134.57 o
  -8  18   6     1903.82     1737.85    116.53 o
  -7  18   6     1131.00     1184.82    103.09 o
  -6  18   6     4757.58     4668.76    155.73 o
  -5  18   6     1533.20     1439.02    100.09 o
  -4  18   6      755.14      828.89     87.98 o
  -3  18   6      332.26      377.01     84.19 o
  -2  18   6     2291.61     2186.35     90.96 o
  -1  18   6     3270.75     3228.84    101.58 o
   0  18   6        0.42      158.56     98.29 o
   1  18   6     3240.00     3027.36    106.42 o
   2  18   6     2216.77     2063.29    107.02 o
   3  18   6      351.04      382.71    124.60 o
   4  18   6      854.82      867.33    152.34 o
   5  18   6     1523.17     1403.54    156.74 o
   6  18   6     5019.21     4918.80    218.59 o
   7  18   6     1120.62     1049.05    138.01 o
   8  18   6     1874.03     1659.75    147.98 o
   9  18   6     2347.14     2251.56    155.28 o
  10  18   6     2453.59     2563.00    162.69 o
  11  18   6     1740.52     1597.79    154.70 o
  12  18   6      971.88     1042.31    181.82 o
  13  18   6     1136.92      993.57    190.23 o
 -13  19   6      818.15      918.70    145.59 o
 -12  19   6      193.19      393.65    135.53 o
 -11  19   6      827.78     1002.11    133.80 o
 -10  19   6      313.80      490.42    129.14 o
  -9  19   6     2004.35     1938.78    153.99 o
  -8  19   6      102.86      159.23    135.35 o
  -7  19   6      918.39      883.85    110.90 o
  -6  19   6      468.32      553.72     98.89 o
  -5  19   6      476.50      449.08     95.56 o
  -4  19   6     1215.66     1220.85     88.64 o
  -3  19   6     1538.47     1507.87     92.01 o
  -2  19   6      961.73      966.73     86.68 o
  -1  19   6     4504.61     4524.86    117.95 o
   0  19   6       99.31      240.45     92.84 o
   1  19   6     4396.16     4406.59    115.95 o
   2  19   6      975.95     1049.64    103.63 o
   3  19   6     1566.72     1701.52    162.97 o
   4  19   6     1246.62     1392.61    161.21 o
   5  19   6      453.50      496.56    153.43 o
   6  19   6      504.77      465.54    154.21 o
   7  19   6      893.75      864.68    140.02 o
   8  19   6      107.06       53.88    135.60 o
   9  19   6     1888.22     1714.39    153.66 o
  10  19   6      333.42      462.45    168.89 o
  11  19   6      842.29      852.76    150.15 o
  12  19   6      178.90      220.28    175.42 o
  13  19   6      839.50      810.18    192.61 o
 -13  20   6      758.08      936.23    146.63 o
 -12  20   6      294.00      412.32    138.35 o
 -11  20   6     1558.89     1514.07    140.73 o
 -10  20   6     1102.90     1042.98    132.18 o
  -9  20   6     2439.29     2495.68    158.22 o
  -8  20   6      764.92      619.41    139.31 o
  -7  20   6      851.55     1011.40    113.97 o
  -6  20   6      863.30      943.55    108.99 o
  -5  20   6      753.04      669.52     88.50 o
  -4  20   6     6486.73     6208.18    117.85 o
  -3  20   6     2519.49     2280.38     97.43 o
  -2  20   6     2050.42     2262.39     94.74 o
  -1  20   6      269.32      461.38     97.70 o
   0  20   6        7.88       78.67     93.84 o
   1  20   6      251.04      470.20    112.01 o
   2  20   6     1974.47     2069.02    122.96 o
   3  20   6     2423.56     2209.75    141.21 o
   4  20   6     6389.93     6229.10    205.89 o
   5  20   6      790.95      690.49    159.89 o
   6  20   6      824.84      915.82    161.02 o
   7  20   6      883.31      838.01    141.73 o
   8  20   6      767.47      708.62    144.76 o
   9  20   6     2394.93     2188.62    157.30 o
  10  20   6     1064.41      893.72    177.42 o
  11  20   6     1508.81     1296.71    157.48 o
  12  20   6      273.94      387.63    154.22 o
  13  20   6      822.20     1064.49    195.46 o
 -12  21   6      108.75      311.23    137.62 o
 -11  21   6      195.95      337.41    131.24 o
 -10  21   6      261.12      272.88    143.84 o
  -9  21   6      234.85      235.52    139.53 o
  -8  21   6      659.53      738.77    142.31 o
  -7  21   6      286.11      293.77    133.71 o
  -6  21   6     2280.87     2388.63    123.89 o
  -5  21   6      181.39      249.38     88.16 o
  -4  21   6      496.85      588.88     93.48 o
  -3  21   6      933.19      999.20     91.65 o
  -2  21   6     3261.50     2965.89    107.03 o
  -1  21   6     1686.35     1436.94    104.82 o
   0  21   6     2097.39     2075.40    115.70 o
   1  21   6     1611.07     1485.91    136.80 o
   2  21   6     3268.38     3028.06    134.30 o
   3  21   6      991.93      891.93    133.65 o
   4  21   6      431.53      575.80    162.18 o
   5  21   6      170.69      241.23    159.54 o
   6  21   6     2275.70     2342.73    179.84 o
   7  21   6      300.62      305.70    140.24 o
   8  21   6      625.58      861.92    147.18 o
   9  21   6      251.17      193.04    141.02 o
  10  21   6      245.22      204.52    168.99 o
  11  21   6      189.83      316.10    173.35 o
  12  21   6      115.18      319.18    154.40 o
 -12  22   6      382.13      488.60    138.92 o
 -11  22   6       54.68      128.00    129.26 o
 -10  22   6      892.26      856.27    149.79 o
  -9  22   6       15.10      197.37    145.11 o
  -8  22   6     2208.78     2361.67    158.67 o
  -7  22   6     1951.25     1911.33    139.22 o
  -6  22   6     2148.86     2218.57    126.61 o
  -5  22   6       64.13      137.21    100.69 o
  -4  22   6     1237.06     1107.99     97.51 o
  -3  22   6      695.53      684.57     98.32 o
  -2  22   6      116.44      281.86     91.54 o
  -1  22   6     1255.91     1347.46    106.92 o
   0  22   6       22.28       43.52    116.29 o
   1  22   6     1275.72     1319.56    142.60 o
   2  22   6      111.18      185.95    131.51 o
   3  22   6      692.19      782.04    139.72 o
   4  22   6     1262.47     1306.86    175.06 o
   5  22   6       80.70       83.27    161.91 o
   6  22   6     2020.56     1986.94    158.16 o
   7  22   6     1874.89     1871.81    156.42 o
   8  22   6     2165.37     2147.22    162.61 o
   9  22   6       17.57       81.89    142.58 o
  10  22   6      935.61      761.80    179.45 o
  11  22   6       32.24       85.09    179.95 o
  12  22   6      384.96      420.20    194.19 o
 -11  23   6      188.95      240.33    155.21 o
 -10  23   6      389.63      421.99    153.09 o
  -9  23   6      335.62      282.80    144.53 o
  -8  23   6      617.32      662.51    134.62 o
  -7  23   6        7.69      120.45    129.24 o
  -6  23   6       12.33       68.63    113.26 o
  -5  23   6     2699.16     2742.35    117.52 o
  -4  23   6      643.76      648.22    100.97 o
  -3  23   6     2708.85     2669.39    109.98 o
  -2  23   6      288.14      445.94    103.26 o
  -1  23   6      652.45      674.21    124.93 o
   0  23   6       42.88       89.72    119.85 o
   1  23   6      688.66      577.37    140.82 o
   2  23   6      304.35      376.92    138.92 o
   3  23   6     2731.87     2690.75    154.65 o
   4  23   6      617.97      629.87    142.60 o
   5  23   6     2552.60     2658.40    192.07 o
   6  23   6        7.54       43.95    142.62 o
   7  23   6       11.56      133.72    145.80 o
   8  23   6      629.90      551.03    147.12 o
   9  23   6      394.81      337.99    150.29 o
  10  23   6      395.82      345.50    176.00 o
  11  23   6      186.26      184.54    183.24 o
 -11  24   6      150.35      381.70    161.23 o
 -10  24   6      377.90      534.03    139.42 o
  -9  24   6      499.17      472.19    138.88 o
  -8  24   6       76.39      197.14    132.04 o
  -7  24   6      771.79      592.52    121.15 o
  -6  24   6      543.60      626.74    127.34 o
  -5  24   6     1074.10     1111.03    118.42 o
  -4  24   6      582.18      650.24    113.23 o
  -3  24   6     1146.73     1254.16    105.21 o
  -2  24   6      533.86      573.73    128.25 o
  -1  24   6      476.45      583.60    126.83 o
   0  24   6      215.50      300.31    123.62 o
   1  24   6      445.78      573.61    141.47 o
   2  24   6      556.00      557.49    142.67 o
   3  24   6     1245.33     1177.22    149.59 o
   4  24   6      569.76      672.15    145.40 o
   5  24   6     1098.86     1202.96    177.95 o
   6  24   6      505.98      516.37    147.88 o
   7  24   6      789.93      805.45    154.48 o
   8  24   6       53.23      112.37    145.34 o
   9  24   6      533.28      486.99    151.57 o
  10  24   6      343.11      409.90    187.55 o
  11  24   6      174.98      190.60    193.43 o
 -10  25   6      241.08      404.10    143.83 o
  -9  25   6      195.92      379.26    139.09 o
  -8  25   6      317.74      446.55    124.80 o
  -7  25   6       64.16      175.30    118.96 o
  -6  25   6      816.45      690.28    130.14 o
  -5  25   6     1882.65     1790.18    134.44 o
  -4  25   6      899.56      944.71    125.28 o
  -3  25   6      445.80      610.05    120.35 o
  -2  25   6     2804.84     2769.51    145.95 o
  -1  25   6      221.56      234.38    126.45 o
   0  25   6     5345.08     5354.54    162.87 o
   1  25   6      228.04      356.09    142.66 o
   2  25   6     2813.21     2698.83    164.96 o
   3  25   6      412.69      453.81    145.44 o
   4  25   6      965.28     1135.08    151.66 o
   5  25   6     1914.91     1891.65    191.28 o
   6  25   6      880.38      691.88    177.94 o
   7  25   6       53.64       29.28    149.24 o
   8  25   6      327.78      573.78    151.45 o
   9  25   6      214.17      179.55    182.23 o
  10  25   6      286.80      209.53    186.93 o
  -9  26   6      350.48      515.74    142.89 o
  -8  26   6      616.69      640.92    127.42 o
  -7  26   6      567.47      451.59    135.66 o
  -6  26   6       95.09       45.66    137.55 o
  -5  26   6     1019.31      954.53    142.06 o
  -4  26   6      439.78      388.47    137.35 o
  -3  26   6      876.81      870.83    138.14 o
  -2  26   6      284.53      478.70    132.64 o
  -1  26   6       33.25      145.32    128.35 o
   0  26   6     1937.04     1937.43    142.56 o
   1  26   6       35.20      299.58    148.89 o
   2  26   6      315.01      516.64    149.95 o
   3  26   6      879.86      995.39    152.51 o
   4  26   6      411.00      378.54    147.85 o
   5  26   6      932.50      681.77    181.75 o
   6  26   6      115.12      296.74    172.12 o
   7  26   6      534.43      558.54    153.05 o
   8  26   6      616.31      559.04    153.73 o
   9  26   6      337.22      480.27    186.74 o
  -8  27   6      207.51      502.45    139.40 o
  -7  27   6      121.15      118.96    144.73 o
  -6  27   6       93.78      135.06    163.31 o
  -5  27   6       59.32        7.45    137.16 o
  -4  27   6      422.74      492.11    138.55 o
  -3  27   6      296.06      332.67    134.92 o
  -2  27   6     1900.40     1861.94    165.71 o
  -1  27   6       51.87      197.73    149.72 o
   0  27   6      811.47      884.52    134.22 o
   1  27   6       62.35       90.82    148.21 o
   2  27   6     1994.29     2053.86    166.86 o
   3  27   6      316.75      321.62    148.70 o
   4  27   6      418.32      440.68    151.12 o
   5  27   6       85.42      282.97    187.00 o
   6  27   6       92.70      218.78    176.29 o
   7  27   6      129.43      213.67    149.68 o
   8  27   6      205.94      320.09    157.04 o
  -8  28   6      615.67      701.81    157.67 o
  -7  28   6      541.36      554.28    174.03 o
  -6  28   6      187.58      264.23    164.31 o
  -5  28   6      265.19      286.03    140.48 o
  -4  28   6      120.50      158.84    140.10 o
  -3  28   6      243.62      266.66    157.50 o
  -2  28   6       56.13      188.00    154.01 o
  -1  28   6      180.23      266.14    151.83 o
   0  28   6     1045.46     1084.21    186.51 o
   1  28   6      163.93      295.58    156.42 o
   2  28   6       57.08      145.93    152.30 o
   3  28   6      281.44      347.32    154.52 o
   4  28   6      118.60      194.01    151.35 o
   5  28   6      266.52      412.42    153.52 o
   6  28   6      187.05      361.91    185.95 o
   7  28   6      544.20      716.72    161.15 o
   8  28   6      565.84      598.60    163.31 o
  -7  29   6      291.85      404.07    175.07 o
  -6  29   6      129.27       84.76    168.16 o
  -5  29   6      180.57      199.21    145.70 o
  -4  29   6      205.94      283.00    142.64 o
  -3  29   6      183.14      228.59    160.23 o
  -2  29   6      216.23      234.48    156.79 o
  -1  29   6      502.87      440.86    156.83 o
   0  29   6      215.01      132.63    181.96 o
   1  29   6      530.08      426.90    184.33 o
   2  29   6      254.51      328.52    181.75 o
   3  29   6      180.08      188.65    176.92 o
   4  29   6      183.00      386.71    159.90 o
   5  29   6      196.33      345.52    156.40 o
   6  29   6      161.67      358.99    189.77 o
   7  29   6      288.91      411.06    162.74 o
  -5  30   6      614.98      669.70    152.82 o
  -4  30   6       55.56      210.20    142.57 o
  -3  30   6      388.75      434.55    166.05 o
  -2  30   6      278.81      420.21    161.95 o
  -1  30   6      300.98      534.24    191.24 o
   0  30   6      109.90      154.72    187.51 o
   1  30   6      306.44      291.83    188.14 o
   2  30   6      294.19      408.89    190.12 o
   3  30   6      405.23      339.87    186.75 o
   4  30   6       42.58      128.42    181.20 o
   5  30   6      556.09      803.11    194.41 o
  -4  31   6      375.86      301.52    150.16 o
  -3  31   6      479.89      487.82    168.96 o
  -2  31   6      438.67      498.76    195.04 o
  -1  31   6      272.16      356.70    195.03 o
   0  31   6        0.77      150.91    190.03 o
   1  31   6      275.30      371.90    190.73 o
   2  31   6      415.11      361.66    191.17 o
   3  31   6      443.09      410.98    198.03 o
   4  31   6      383.39      494.80    193.93 o
   0  32   6      647.36      752.61    207.59 o
   0   0   7      598.49      377.52    155.25 o
   1   0   7      640.04     1105.80    117.80 o
   2   0   7      167.97      381.07    124.63 o
   3   0   7     4866.19     5170.18    148.14 o
   4   0   7     3524.97     4140.15    161.13 o
   5   0   7     1591.63     1565.79    120.90 o
   6   0   7     2136.87     1964.57    115.41 o
   7   0   7       30.39      374.72    106.72 o
   8   0   7        1.79      180.72     93.89 o
   9   0   7      551.91      527.04    109.38 o
  10   0   7      289.28      353.77    111.68 o
  11   0   7      535.96      631.06    117.79 o
  12   0   7      100.72      283.75    121.50 o
  13   0   7     1747.45     1978.10    136.61 o
  14   0   7     1913.05     2016.31    139.47 o
  15   0   7      264.36      217.31    130.94 o
 -15   1   7      487.87      546.26    135.95 o
 -14   1   7      117.48      300.80    125.33 o
 -13   1   7     1284.64     1279.08    130.25 o
 -12   1   7     1527.10     1554.89    126.66 o
 -11   1   7     1304.14     1341.53    122.17 o
 -10   1   7      153.76      170.62    111.96 o
  -9   1   7      695.83      675.77    110.86 o
  -8   1   7     2627.71     2600.36    107.87 o
  -7   1   7     4664.32     4475.83    129.06 o
  -6   1   7     1895.97     1941.38    116.14 o
  -5   1   7     1188.13     1106.40    118.72 o
  -4   1   7     1571.63     1546.05    119.77 o
  -3   1   7     6740.84     6768.72    154.85 o
  -2   1   7     4117.78     3755.11    140.95 o
  -1   1   7     9710.50     9227.63    153.25 o
   0   1   7      196.12      137.94    112.15 o
   1   1   7    10058.12     9655.69    155.51 o
   2   1   7     4130.50     3825.44    142.04 o
   3   1   7     6778.95     6891.19    157.03 o
   4   1   7     1436.08     1514.12    144.94 o
   5   1   7     1178.20     1236.16    118.53 o
   6   1   7     1766.19     1815.70    113.73 o
   7   1   7     4869.65     4794.10    114.70 o
   8   1   7     2578.65     2459.59    116.96 o
   9   1   7      814.70      681.29    107.91 o
  10   1   7      141.37      164.95    107.50 o
  11   1   7     1447.42     1439.31    123.81 o
  12   1   7     1517.32     1599.12    126.53 o
  13   1   7     1235.74     1445.64    130.37 o
  14   1   7      139.16      297.57    126.51 o
  15   1   7      499.25      569.60    133.64 o
 -15   2   7      513.74      451.55    130.78 o
 -14   2   7      619.03      703.04    130.83 o
 -13   2   7     1175.30      974.45    129.42 o
 -12   2   7      374.17      499.83    120.71 o
 -11   2   7     1220.35     1320.69    121.82 o
 -10   2   7        1.17       28.75    109.45 o
  -9   2   7      425.89      507.29    110.51 o
  -8   2   7     1087.09     1217.69    100.80 o
  -7   2   7      541.34      586.29    108.64 o
  -6   2   7     1188.61     1182.51    110.95 o
  -5   2   7     1409.74     1434.51    113.30 o
  -4   2   7      600.13      619.77    104.59 o
  -3   2   7     4014.54     3943.65    141.45 o
  -2   2   7      315.11      284.63    122.56 o
  -1   2   7     2544.62     2819.81    135.87 o
   0   2   7      789.86      808.14    114.75 o
   1   2   7     2538.15     2735.31    124.93 o
   2   2   7      357.52      485.42    123.56 o
   3   2   7     4019.40     3993.46    143.63 o
   4   2   7      607.93      488.49    138.37 o
   5   2   7     1533.58     1430.18    144.52 o
   6   2   7     1160.47     1277.22    109.30 o
   7   2   7      638.90      640.77    105.62 o
   8   2   7      994.36     1096.83    108.01 o
   9   2   7      435.43      542.90    107.73 o
  10   2   7        1.99       30.85    108.69 o
  11   2   7     1234.35     1270.27    122.50 o
  12   2   7      388.39      484.00    119.19 o
  13   2   7     1198.83     1130.68    128.87 o
  14   2   7      611.05      713.08    128.68 o
  15   2   7      493.44      414.71    144.73 o
 -15   3   7      859.44      839.86    141.38 o
 -14   3   7      360.78      318.28    126.76 o
 -13   3   7     1230.24     1352.02    132.50 o
 -12   3   7     1013.79      876.12    114.04 o
 -11   3   7      843.86     1051.67    123.30 o
 -10   3   7      360.62      479.07    114.83 o
  -9   3   7      971.42     1020.47    112.24 o
  -8   3   7      343.86      341.81    123.28 o
  -7   3   7      223.07      193.92    104.72 o
  -6   3   7     5279.59     4881.93    118.27 o
  -5   3   7     2582.85     2762.71    120.54 o
  -4   3   7     2125.95     2023.93    112.58 o
  -3   3   7      525.92      678.58    102.09 o
  -2   3   7     3471.01     3677.85    139.64 o
  -1   3   7     2457.00     2165.82    129.45 o
   0   3   7       13.16      -32.55    110.58 o
   1   3   7     2767.95     2583.70    122.46 o
   2   3   7     3407.86     3871.78    129.13 o
   3   3   7      560.27      691.42    141.07 o
   4   3   7     2279.22     2168.06    148.97 o
   5   3   7     2513.78     2685.69    149.95 o
   6   3   7     5408.95     4899.78    139.09 o
   7   3   7      268.17      337.54    102.13 o
   8   3   7      326.10      398.36    120.73 o
   9   3   7      990.57     1137.81    113.40 o
  10   3   7      298.16      365.16    109.43 o
  11   3   7      902.66     1016.34    122.53 o
  12   3   7      941.39      786.91    120.55 o
  13   3   7     1217.50     1205.23    140.24 o
  14   3   7      321.04      359.50    154.69 o
  15   3   7      752.65      757.77    166.32 o
 -15   4   7      627.84      594.69    147.10 o
 -14   4   7      811.41      806.06    134.16 o
 -13   4   7     1824.23     1836.21    135.54 o
 -12   4   7      186.19      410.57    113.39 o
 -11   4   7     1233.45     1298.10    115.24 o
 -10   4   7     1366.84     1406.95    112.38 o
  -9   4   7      292.05      310.25    110.60 o
  -8   4   7      774.10      625.12    123.17 o
  -7   4   7      567.46      562.72    107.88 o
  -6   4   7     1247.52     1471.23    101.36 o
  -5   4   7     2274.54     2141.72    104.01 o
  -4   4   7     3232.42     3051.15    110.98 o
  -3   4   7     1313.09     1105.62    105.73 o
  -2   4   7     1169.54     1228.72    126.91 o
  -1   4   7      366.75      297.21    119.59 o
   0   4   7      489.46      536.50    111.48 o
   1   4   7      374.46      385.36    112.03 o
   2   4   7     1285.55     1482.88    118.89 o
   3   4   7     1245.97     1032.01    142.54 o
   4   4   7     3204.80     3040.72    155.20 o
   5   4   7     2160.07     2082.89    145.83 o
   6   4   7     1324.12     1416.50    140.47 o
   7   4   7      585.40      542.31    102.94 o
   8   4   7      743.21      643.25    118.52 o
   9   4   7      291.02      288.99    120.18 o
  10   4   7     1376.59     1191.94    129.32 o
  11   4   7     1261.56     1292.94    133.14 o
  12   4   7      181.59      380.40    131.62 o
  13   4   7     1737.93     1784.85    160.79 o
  14   4   7      770.50      741.85    155.86 o
  15   4   7      616.82      599.75    164.03 o
 -15   5   7       31.29      224.15    148.97 o
 -14   5   7      279.20      426.96    128.64 o
 -13   5   7     1170.25     1256.55    131.53 o
 -12   5   7     2836.75     2601.18    125.59 o
 -11   5   7     2246.16     2252.88    120.03 o
 -10   5   7     1139.52     1546.75    113.49 o
  -9   5   7      958.67     1121.58    108.51 o
  -8   5   7     1616.07     1594.78    131.47 o
  -7   5   7      859.55      885.98    123.01 o
  -6   5   7     1115.16     1133.12     98.38 o
  -5   5   7      294.68      445.98     94.05 o
  -4   5   7     2412.99     2227.01    107.21 o
  -3   5   7      672.91      767.65    105.19 o
  -2   5   7     1512.03     1630.54    109.72 o
  -1   5   7       65.35       38.87    119.68 o
   0   5   7     2886.45     2971.80    135.74 o
   1   5   7       65.48        9.51    109.35 o
   2   5   7     1422.09     1648.70    118.31 o
   3   5   7      673.72      665.42    138.40 o
   4   5   7     2306.98     2131.18    146.26 o
   5   5   7      270.75      367.83    133.53 o
   6   5   7     1210.71     1355.50    140.52 o
   7   5   7      968.67     1146.06    106.93 o
   8   5   7     1692.74     1722.33    123.22 o
   9   5   7      956.69      911.31    122.66 o
  10   5   7     1099.49     1179.41    145.48 o
  11   5   7     2182.28     1691.79    150.96 o
  12   5   7     2598.27     2330.82    189.00 o
  13   5   7     1139.14     1261.99    181.73 o
  14   5   7      253.22      326.05    184.09 o
  15   5   7       44.14      151.52    226.31 o
 -14   6   7     1608.23     1663.57    155.89 o
 -13   6   7      503.47      571.18    116.66 o
 -12   6   7      885.53     1104.10    119.11 o
 -11   6   7      791.82      731.43    111.96 o
 -10   6   7     3430.78     3235.41    123.48 o
  -9   6   7      141.96      221.51    114.43 o
  -8   6   7       90.22      270.32    113.04 o
  -7   6   7      917.44      854.73    124.12 o
  -6   6   7     4138.21     4048.19    125.16 o
  -5   6   7       71.46      146.09     91.48 o
  -4   6   7     1185.78     1042.32     92.53 o
  -3   6   7     1082.06     1020.66    100.88 o
  -2   6   7     2116.47     1990.86    110.10 o
  -1   6   7      664.57      575.14    120.50 o
   0   6   7     3598.61     3345.10    139.39 o
   1   6   7      548.82      493.73    111.79 o
   2   6   7     2134.49     2128.13    122.13 o
   3   6   7     1057.84     1058.96    138.54 o
   4   6   7     1269.32     1260.46    141.73 o
   5   6   7       48.31      145.44    132.21 o
   6   6   7     3989.98     3721.63    156.90 o
   7   6   7      933.63      980.28    158.88 o
   8   6   7      121.18      249.39    113.91 o
   9   6   7      168.32      262.67    131.65 o
  10   6   7     3427.40     3068.83    156.41 o
  11   6   7      807.69      860.95    143.19 o
  12   6   7      907.06     1099.86    175.32 o
  13   6   7      480.25      655.56    173.09 o
  14   6   7     1540.62     1462.70    191.08 o
 -14   7   7      963.12     1006.51    151.22 o
 -13   7   7      798.73      820.29    117.82 o
 -12   7   7      322.97      440.88    113.69 o
 -11   7   7      171.10      206.80    110.92 o
 -10   7   7     1866.09     1916.65    117.44 o
  -9   7   7     1602.18     1508.29    125.85 o
  -8   7   7     3214.25     3171.14    133.44 o
  -7   7   7      227.97      280.24     98.24 o
  -6   7   7     1660.16     1700.02    110.93 o
  -5   7   7     3940.80     4092.59    115.17 o
  -4   7   7     3207.48     3174.37    101.62 o
  -3   7   7     1521.84     1696.16     94.25 o
  -2   7   7     1423.29     1541.13    101.50 o
  -1   7   7      382.13      387.48    102.85 o
   0   7   7     7532.16     7675.42    159.71 o
   1   7   7      412.94      544.55    111.48 o
   2   7   7     1494.66     1689.67    128.70 o
   3   7   7     1510.75     1710.02    142.47 o
   4   7   7     3246.51     3254.69    151.91 o
   5   7   7     4015.71     4018.45    159.13 o
   6   7   7     1634.25     1670.38    139.85 o
   7   7   7      233.80      209.06    149.66 o
   8   7   7     3444.30     3455.58    137.03 o
   9   7   7     1676.54     1535.02    140.41 o
  10   7   7     1937.69     2014.30    150.62 o
  11   7   7      153.09      396.18    161.70 o
  12   7   7      359.18      557.27    174.13 o
  13   7   7      809.62      996.52    179.61 o
  14   7   7      941.06     1015.56    226.63 o
 -14   8   7      843.05      835.20    136.60 o
 -13   8   7      452.65      692.79    130.29 o
 -12   8   7      690.08      587.90    115.83 o
 -11   8   7     1475.36     1474.42    118.09 o
 -10   8   7     1300.56     1312.79    125.52 o
  -9   8   7      127.54      117.03    116.28 o
  -8   8   7      579.12      626.83    115.84 o
  -7   8   7      929.00     1008.00    103.35 o
  -6   8   7     1006.29      966.73    110.71 o
  -5   8   7      918.37     1042.12    110.43 o
  -4   8   7     1694.54     1784.37    101.54 o
  -3   8   7     7015.49     6951.11    118.25 o
  -2   8   7     4349.91     4373.08    107.89 o
  -1   8   7      301.06      256.89     92.34 o
   0   8   7      709.34      964.35    121.33 o
   1   8   7      321.43      358.51    120.64 o
   2   8   7     4154.14     4188.37    140.84 o
   3   8   7     7168.95     6805.81    156.61 o
   4   8   7     1599.58     1563.81    140.92 o
   5   8   7      955.93     1275.41    141.07 o
   6   8   7      918.05      853.48    138.26 o
   7   8   7      931.33      824.26    127.63 o
   8   8   7      611.31      708.06    126.99 o
   9   8   7      105.93      187.02    113.86 o
  10   8   7     1249.46     1211.44    137.98 o
  11   8   7     1627.50     1616.07    143.99 o
  12   8   7      813.13      827.74    143.24 o
  13   8   7      434.62      557.13    172.54 o
  14   8   7      868.25     1007.29    186.88 o
 -14   9   7      620.96      638.11    137.93 o
 -13   9   7     2199.36     2324.49    151.79 o
 -12   9   7     1238.43     1175.57    120.44 o
 -11   9   7     1547.52     1671.20    120.38 o
 -10   9   7       36.45      132.46    120.24 o
  -9   9   7      143.57      138.28    116.39 o
  -8   9   7      709.57      637.23    115.78 o
  -7   9   7      754.52      714.60    103.16 o
  -6   9   7     2887.83     2894.95    114.60 o
  -5   9   7     5439.05     5380.50    136.19 o
  -4   9   7      520.81      502.36     96.73 o
  -3   9   7       88.92      257.75     88.17 o
  -2   9   7     3470.15     3456.11     93.86 o
  -1   9   7      212.55      224.64     94.27 o
   0   9   7      698.58      541.20    103.40 o
   1   9   7      254.11      243.18    112.85 o
   2   9   7     3382.71     3430.81    135.88 o
   3   9   7      100.72      251.84    117.71 o
   4   9   7      568.19      644.29    113.23 o
   5   9   7     5591.58     5431.04    142.44 o
   6   9   7     2975.30     2816.60    129.44 o
   7   9   7      836.00      775.54    142.93 o
   8   9   7      709.87      675.67    130.48 o
   9   9   7      120.42       62.33    125.99 o
  10   9   7       41.82      199.43    134.00 o
  11   9   7     1503.13     1597.31    149.84 o
  12   9   7     1346.88     1271.04    154.83 o
  13   9   7     2299.27     2405.74    191.52 o
  14   9   7      648.45      614.22    157.07 o
 -14  10   7      122.02      296.24    132.03 o
 -13  10   7     1209.08     1161.90    135.76 o
 -12  10   7      378.21      457.67    124.90 o
 -11  10   7     1016.80     1156.16    118.25 o
 -10  10   7      671.57      826.06    126.61 o
  -9  10   7       16.11      144.62    116.28 o
  -8  10   7      916.06      837.65    121.33 o
  -7  10   7      387.47      266.93     95.34 o
  -6  10   7     1129.05     1206.14     97.86 o
  -5  10   7     1091.32     1141.28    100.13 o
  -4  10   7     1705.14     1671.06    101.69 o
  -3  10   7     2967.20     2998.10    108.55 o
  -2  10   7      129.14      155.95     77.81 o
  -1  10   7     1586.78     1445.81     85.44 o
   0  10   7     2169.43     2187.40    100.90 o
   1  10   7     1573.48     1524.37    100.90 o
   2  10   7      135.20      202.96     85.92 o
   3  10   7     3067.34     3184.03    121.72 o
   4  10   7     1689.72     1617.17    108.62 o
   5  10   7     1166.83     1171.46    116.28 o
   6  10   7     1202.95     1349.71    129.33 o
   7  10   7      391.88      325.30    138.27 o
   8  10   7      979.46      739.45    151.34 o
   9  10   7       22.38       55.67    128.11 o
  10  10   7      583.15      682.27    117.81 o
  11  10   7     1004.25     1026.04    123.12 o
  12  10   7      346.37      519.66    167.78 o
  13  10   7     1197.80     1369.62    160.49 o
  14  10   7      132.54      250.92    153.84 o
 -14  11   7     1319.45     1217.36    156.22 o
 -13  11   7      185.12      304.31    131.67 o
 -12  11   7      573.64      694.14    129.31 o
 -11  11   7     1060.20     1313.64    133.44 o
 -10  11   7     3028.16     2890.74    127.66 o
  -9  11   7     1116.37     1018.15    115.95 o
  -8  11   7     3427.90     3306.47    127.73 o
  -7  11   7     1823.58     1700.26    104.05 o
  -6  11   7       37.58       16.76     91.69 o
  -5  11   7      834.94      765.29     94.65 o
  -4  11   7       12.92       76.72     94.45 o
  -3  11   7     1684.59     1522.79     87.58 o
  -2  11   7     2262.88     2134.62     87.48 o
  -1  11   7     3796.72     3643.03    103.18 o
   0  11   7      363.18      457.32     91.13 o
   1  11   7     3861.77     3779.88    107.52 o
   2  11   7     2245.95     2188.99     99.59 o
   3  11   7     1614.03     1509.89     97.89 o
   4  11   7       10.92       58.81     87.38 o
   5  11   7      832.88      703.89     93.78 o
   6  11   7       31.55      116.48    118.28 o
   7  11   7     1825.72     1718.05    156.88 o
   8  11   7     3344.31     3224.40    154.08 o
   9  11   7     1005.80      936.12    136.94 o
  10  11   7     2963.52     2983.59    139.25 o
  11  11   7     1028.30     1164.50    143.06 o
  12  11   7      595.41      629.50    165.61 o
  13  11   7      190.14      266.86    151.50 o
  14  11   7     1272.48     1201.50    170.13 o
 -13  12   7      404.30      557.65    154.37 o
 -12  12   7      743.88      734.15    131.19 o
 -11  12   7      716.33      746.51    131.91 o
 -10  12   7     1766.06     1770.49    124.23 o
  -9  12   7       36.09        6.82    111.20 o
  -8  12   7      644.31      866.95    113.50 o
  -7  12   7      546.17      621.48     98.48 o
  -6  12   7     1665.69     1406.28    102.86 o
  -5  12   7      719.02      739.03     96.36 o
  -4  12   7       49.64       91.21     95.88 o
  -3  12   7     5687.68     5554.84    113.11 o
  -2  12   7      243.92      241.09     78.06 o
  -1  12   7     1073.34     1192.35     89.95 o
   0  12   7     2876.81     2916.03    101.90 o
   1  12   7     1056.53     1132.81     92.37 o
   2  12   7      263.68      270.82     88.92 o
   3  12   7     5603.82     5292.72    129.53 o
   4  12   7       61.52      117.44     87.97 o
   5  12   7      787.16      833.67     96.94 o
   6  12   7     1733.42     1419.96    131.28 o
   7  12   7      521.45      525.56    128.96 o
   8  12   7      729.92      777.00    130.85 o
   9  12   7       28.92       83.75    128.93 o
  10  12   7     1714.33     1632.31    148.14 o
  11  12   7      668.82      754.01    171.08 o
  12  12   7      793.88      875.27    173.49 o
  13  12   7      413.45      433.64    176.44 o
 -13  13   7     1389.79     1380.32    157.75 o
 -12  13   7     1315.12     1185.96    139.66 o
 -11  13   7     1762.47     1813.36    139.94 o
 -10  13   7     1257.54     1315.09    121.66 o
  -9  13   7       84.25      119.42    112.95 o
  -8  13   7      960.33      952.46    114.88 o
  -7  13   7     4047.12     4034.83    119.66 o
  -6  13   7     1912.79     1704.76    103.85 o
  -5  13   7     5809.01     5958.36    123.31 o
  -4  13   7      848.93      745.52     94.16 o
  -3  13   7      343.76      462.46     88.28 o
  -2  13   7      382.24      414.01     78.15 o
  -1  13   7     1196.87     1238.62     97.91 o
   0  13   7      322.39      309.01     81.32 o
   1  13   7     1222.31     1187.92     86.11 o
   2  13   7      398.88      359.81     88.61 o
   3  13   7      340.22      411.97    101.52 o
   4  13   7      893.43      811.18    115.02 o
   5  13   7     5692.49     5577.55    161.54 o
   6  13   7     1841.89     1743.48    138.49 o
   7  13   7     4124.87     4144.95    158.03 o
   8  13   7      934.00     1122.05    134.08 o
   9  13   7      105.53      214.34    116.60 o
  10  13   7     1266.76     1414.23    142.70 o
  11  13   7     1870.53     1576.51    316.66 o
  12  13   7     1283.99     1105.49    181.89 o
  13  13   7     1422.53     1258.83    189.01 o
 -13  14   7      630.94      764.02    141.45 o
 -12  14   7      252.78      352.23    145.59 o
 -11  14   7      552.30      491.84    133.24 o
 -10  14   7      545.54      436.89    129.76 o
  -9  14   7     1107.63     1161.25    118.26 o
  -8  14   7     1596.03     1416.79    116.73 o
  -7  14   7      946.09     1151.47    103.81 o
  -6  14   7     1097.26     1004.93    102.91 o
  -5  14   7     3210.81     3186.76    111.56 o
  -4  14   7      536.87      411.20     94.61 o
  -3  14   7     2904.26     2593.25    101.30 o
  -2  14   7       79.21       83.02    102.61 o
  -1  14   7     1785.96     1768.77    106.57 o
   0  14   7      623.04      513.44     90.60 o
   1  14   7     1900.69     1802.05     90.10 o
   2  14   7      101.50      145.13     81.70 o
   3  14   7     2730.08     2439.17    114.67 o
   4  14   7      497.03      485.94    114.56 o
   5  14   7     3404.85     3506.78    192.51 o
   6  14   7     1075.94     1063.16    133.59 o
   7  14   7      914.11     1185.91    137.44 o
   8  14   7     1572.68     1360.75    140.71 o
   9  14   7     1184.93     1167.49    141.69 o
  10  14   7      583.53      450.15    148.67 o
  11  14   7      612.19      621.71    168.32 o
  12  14   7      295.60      333.91    172.84 o
  13  14   7      615.46      696.10    179.29 o
 -13  15   7      182.01      261.59    153.57 o
 -12  15   7      692.76      625.23    151.51 o
 -11  15   7      807.66      823.86    132.73 o
 -10  15   7      787.24      813.39    134.18 o
  -9  15   7     1374.67     1420.05    121.83 o
  -8  15   7     1092.41     1046.83    117.99 o
  -7  15   7      731.97      689.23    102.25 o
  -6  15   7     2075.75     2180.98    107.41 o
  -5  15   7     2298.07     2073.17    106.75 o
  -4  15   7       56.82      123.74     94.28 o
  -3  15   7       63.62       62.45     88.90 o
  -2  15   7      582.12      531.79    112.95 o
  -1  15   7     1193.83     1205.71    107.76 o
   0  15   7     1334.54     1241.49     96.90 o
   1  15   7     1259.08     1191.32     87.89 o
   2  15   7      526.81      556.76     90.59 o
   3  15   7       62.35       97.94     90.82 o
   4  15   7       67.39       90.97    121.85 o
   5  15   7     2405.88     2235.48    141.84 o
   6  15   7     2064.14     2091.03    142.94 o
   7  15   7      771.46      745.03    136.72 o
   8  15   7     1091.57     1231.91    142.75 o
   9  15   7     1404.75     1638.28    164.51 o
  10  15   7      771.49      760.57    156.19 o
  11  15   7      788.53      764.27    174.20 o
  12  15   7      706.95      803.68    181.64 o
  13  15   7      181.86      204.08    178.01 o
 -12  16   7       14.77      151.49    150.05 o
 -11  16   7     1264.78     1396.97    155.97 o
 -10  16   7      873.75      903.00    133.62 o
  -9  16   7     1392.59     1211.01    132.86 o
  -8  16   7      909.14      998.71    117.46 o
  -7  16   7      110.99      213.31    100.14 o
  -6  16   7     1097.95     1177.99    105.37 o
  -5  16   7      806.21      834.56    101.79 o
  -4  16   7      643.16      724.60     89.33 o
  -3  16   7      865.63      664.12     82.62 o
  -2  16   7      362.77      373.04    114.59 o
  -1  16   7     2389.40     2251.86    115.45 o
   0  16   7     1467.44     1399.53     99.68 o
   1  16   7     2285.28     2016.02    112.19 o
   2  16   7      400.16      425.62     93.96 o
   3  16   7      859.95      881.89     98.33 o
   4  16   7      654.24      739.69    151.14 o
   5  16   7      774.82      831.31    130.79 o
   6  16   7      943.15      984.46    137.65 o
   7  16   7      119.87      131.72    130.57 o
   8  16   7      848.36     1022.14    162.58 o
   9  16   7     1400.66     1382.25    160.49 o
  10  16   7      851.04      844.52    159.77 o
  11  16   7     1254.25     1254.95    183.12 o
  12  16   7       15.28       35.95    177.30 o
 -12  17   7      144.10      150.01    152.57 o
 -11  17   7      607.89      719.19    150.43 o
 -10  17   7      974.55      951.92    152.21 o
  -9  17   7      445.48      606.18    128.22 o
  -8  17   7     1999.78     1726.48    113.05 o
  -7  17   7       78.51        3.09    101.88 o
  -6  17   7      103.98       76.25     98.64 o
  -5  17   7      994.06      944.86    103.34 o
  -4  17   7     1037.95     1154.75     90.31 o
  -3  17   7     1460.68     1308.18     97.55 o
  -2  17   7      882.44      822.16    110.97 o
  -1  17   7      435.50      474.74    106.12 o
   0  17   7     7482.89     7342.18    161.46 o
   1  17   7      499.65      552.41    104.71 o
   2  17   7      880.94      905.06     97.07 o
   3  17   7     1435.81     1167.29    107.60 o
   4  17   7     1099.25     1281.32    157.86 o
   5  17   7      831.12      827.01    139.82 o
   6  17   7       93.72        3.14    132.14 o
   7  17   7       66.95      139.22    133.71 o
   8  17   7     1880.27     1670.81    171.59 o
   9  17   7      458.88      505.80    156.94 o
  10  17   7      954.58     1008.25    169.83 o
  11  17   7      558.96      498.85    171.61 o
  12  17   7      126.71      123.26    179.27 o
 -12  18   7       24.66      141.87    153.88 o
 -11  18   7      306.61      306.65    153.23 o
 -10  18   7     1652.29     1540.01    157.98 o
  -9  18   7       17.47      153.37    126.86 o
  -8  18   7      244.03      256.57    111.87 o
  -7  18   7      516.93      676.21    105.54 o
  -6  18   7      134.92      198.74    101.34 o
  -5  18   7        1.69       34.11     98.21 o
  -4  18   7        6.04      204.50     88.48 o
  -3  18   7     2463.14     2617.28    100.80 o
  -2  18   7      423.50      404.35    108.09 o
  -1  18   7     1186.48     1183.55    112.60 o
   0  18   7      117.20      299.17    118.99 o
   1  18   7     1161.67     1116.41    110.41 o
   2  18   7      386.67      476.21    107.45 o
   3  18   7     2229.67     2187.76    116.10 o
   4  18   7        9.05      124.56    152.60 o
   5  18   7        6.87      133.51    132.65 o
   6  18   7      123.12      180.33    135.42 o
   7  18   7      510.21      390.11    159.35 o
   8  18   7      264.19      313.83    156.24 o
   9  18   7       20.39       63.92    161.17 o
  10  18   7     1583.92     1534.41    176.37 o
  11  18   7      266.01      295.34    170.91 o
  12  18   7       18.87       75.77    176.00 o
 -11  19   7      184.03      224.92    151.54 o
 -10  19   7      212.01      351.44    152.00 o
  -9  19   7      100.29      152.15    143.12 o
  -8  19   7      739.07      804.40    118.17 o
  -7  19   7      802.62      892.21    117.78 o
  -6  19   7      558.15      457.44    103.45 o
  -5  19   7     4520.79     4494.43    117.13 o
  -4  19   7     1729.09     1589.61     99.35 o
  -3  19   7     4510.29     4413.38    156.59 o
  -2  19   7      249.17      357.32    103.35 o
  -1  19   7     3075.45     3206.46    140.52 o
   0  19   7     2243.03     1892.29    131.45 o
   1  19   7     3248.73     3289.55    141.88 o
   2  19   7      210.65      182.02    115.01 o
   3  19   7     4522.24     4363.42    164.20 o
   4  19   7     1826.56     1791.36    170.47 o
   5  19   7     4335.19     3950.62    196.65 o
   6  19   7      496.77      387.68    139.72 o
   7  19   7      797.37      851.51    164.29 o
   8  19   7      858.43      898.18    167.97 o
   9  19   7      120.94      228.71    162.95 o
  10  19   7      290.11      319.69    167.19 o
  11  19   7      158.80       69.08    174.65 o
 -11  20   7       42.46      183.32    155.12 o
 -10  20   7     1374.56     1152.78    158.58 o
  -9  20   7      477.81      448.39    144.51 o
  -8  20   7      671.46      745.01    127.39 o
  -7  20   7      483.16      557.33    114.66 o
  -6  20   7      531.44      620.08    106.79 o
  -5  20   7      226.63      376.39    103.05 o
  -4  20   7     1344.41     1405.73    100.10 o
  -3  20   7      430.57      511.53    100.09 o
  -2  20   7       10.60      162.16    102.05 o
  -1  20   7       93.44      203.89    121.71 o
   0  20   7      123.74      222.76    120.60 o
   1  20   7      133.33      281.54    121.66 o
   2  20   7       18.76      201.33    132.08 o
   3  20   7      428.96      397.75    136.70 o
   4  20   7     1426.90     1379.90    171.72 o
   5  20   7      213.84      544.60    166.30 o
   6  20   7      472.71      490.60    162.76 o
   7  20   7      453.04      383.99    164.03 o
   8  20   7      761.52      706.78    168.81 o
   9  20   7      501.19      389.56    166.52 o
  10  20   7     1424.02     1329.64    188.36 o
  11  20   7       35.00       21.65    184.11 o
 -10  21   7       20.97       40.41    148.52 o
  -9  21   7       88.94      183.99    145.59 o
  -8  21   7      343.82      380.40    143.49 o
  -7  21   7      322.75      351.98    113.82 o
  -6  21   7     1723.79     1785.91    121.05 o
  -5  21   7     2314.75     2387.84    108.93 o
  -4  21   7      471.13      502.00     96.15 o
  -3  21   7     1102.51     1050.23    113.26 o
  -2  21   7     2243.32     2118.94    116.33 o
  -1  21   7     1353.57     1357.44    130.82 o
   0  21   7      451.48      391.75    125.65 o
   1  21   7     1405.97     1396.67    170.74 o
   2  21   7     2105.07     2125.30    181.06 o
   3  21   7     1135.31     1141.14    145.99 o
   4  21   7      435.07      539.26    145.79 o
   5  21   7     2460.85     2504.08    182.85 o
   6  21   7     1684.33     1782.72    179.62 o
   7  21   7      375.91      319.74    162.67 o
   8  21   7      343.69      511.68    169.48 o
   9  21   7       69.54      245.58    173.10 o
  10  21   7       28.34      132.65    179.57 o
 -10  22   7      371.87      559.07    156.28 o
  -9  22   7      258.80      498.11    153.34 o
  -8  22   7      323.61      282.59    144.07 o
  -7  22   7      612.04      784.00    128.56 o
  -6  22   7      225.37      294.46    106.93 o
  -5  22   7       53.35      248.89    105.97 o
  -4  22   7      981.10      917.10     99.33 o
  -3  22   7      558.96      620.09    110.53 o
  -2  22   7      284.00      442.09    107.52 o
  -1  22   7       91.60      214.35    125.25 o
   0  22   7      353.51      471.52    162.52 o
   1  22   7       80.16      184.17    162.03 o
   2  22   7      243.38      361.64    167.42 o
   3  22   7      608.76      634.56    171.58 o
   4  22   7     1088.01     1042.77    153.32 o
   5  22   7       76.48      170.39    164.68 o
   6  22   7      224.17      154.96    163.19 o
   7  22   7      624.30      652.31    172.18 o
   8  22   7      358.94      429.09    170.46 o
   9  22   7      267.70      376.66    171.50 o
  10  22   7      392.26      457.26    186.70 o
  -9  23   7      739.91      737.48    159.80 o
  -8  23   7      122.71      178.94    137.61 o
  -7  23   7      218.91      278.39    120.80 o
  -6  23   7      183.97      255.26    114.48 o
  -5  23   7      340.90      395.96    114.71 o
  -4  23   7      344.48      377.30    102.58 o
  -3  23   7      609.57      728.73    112.17 o
  -2  23   7      929.51     1028.80    113.90 o
  -1  23   7      389.91      416.55    125.78 o
   0  23   7      168.44      317.79    163.66 o
   1  23   7      402.49      373.12    169.03 o
   2  23   7      898.55     1067.56    178.30 o
   3  23   7      618.55      516.36    178.07 o
   4  23   7      308.71      313.25    145.89 o
   5  23   7      373.52      422.00    168.89 o
   6  23   7      197.56      319.04    170.81 o
   7  23   7      195.43      324.60    172.07 o
   8  23   7      126.78      225.08    174.75 o
   9  23   7      758.74      994.82    186.42 o
  -8  24   7      538.14      649.11    130.64 o
  -7  24   7     1257.31     1507.29    133.54 o
  -6  24   7      468.07      445.80    131.82 o
  -5  24   7      501.49      574.44    124.48 o
  -4  24   7      147.30      191.89    110.25 o
  -3  24   7      257.44      265.52    110.27 o
  -2  24   7      136.60      220.15    116.44 o
  -1  24   7     1093.72     1092.03    149.02 o
   0  24   7      363.28      447.95    170.95 o
   1  24   7     1161.08     1120.81    178.96 o
   2  24   7      150.55      379.54    172.46 o
   3  24   7      241.97      314.68    176.13 o
   4  24   7      137.96       29.62    171.09 o
   5  24   7      491.70      602.76    216.25 o
   6  24   7      512.95      560.51    179.95 o
   7  24   7     1169.93     1299.06    185.84 o
   8  24   7      574.19      684.20    183.52 o
  -8  25   7      185.09      341.91    128.46 o
  -7  25   7      743.41      952.47    139.62 o
  -6  25   7      832.93      933.98    148.02 o
  -5  25   7       46.72      169.30    134.59 o
  -4  25   7      767.66      710.67    127.95 o
  -3  25   7      426.53      477.47    123.04 o
  -2  25   7      470.83      543.32    134.55 o
  -1  25   7      274.40      410.36    146.28 o
   0  25   7      485.76      447.38    168.94 o
   1  25   7      257.16      277.21    173.98 o
   2  25   7      460.46      542.40    182.72 o
   3  25   7      476.89      215.87    174.94 o
   4  25   7      767.64      748.11    185.98 o
   5  25   7       59.57      252.65    211.37 o
   6  25   7      814.89      825.75    183.18 o
   7  25   7      708.87      806.52    184.58 o
   8  25   7      178.42      255.89    182.09 o
  -7  26   7      206.28      280.37    146.50 o
  -6  26   7      368.52      396.51    146.33 o
  -5  26   7      210.92      437.48    160.78 o
  -4  26   7      991.87     1249.54    148.68 o
  -3  26   7       51.48      123.52    135.94 o
  -2  26   7     1344.18     1318.24    141.52 o
  -1  26   7      504.58      553.44    134.90 o
   0  26   7       75.12      149.85    170.95 o
   1  26   7      560.79      603.85    177.39 o
   2  26   7     1415.72     1309.85    192.23 o
   3  26   7       39.26      201.90    184.31 o
   4  26   7     1028.14     1164.14    190.15 o
   5  26   7      203.97      345.61    218.96 o
   6  26   7      370.13      334.82    179.63 o
   7  26   7      201.69      170.88    181.34 o
  -6  27   7      417.35      529.83    168.77 o
  -5  27   7      229.19      243.13    159.79 o
  -4  27   7      672.65      729.41    166.78 o
  -3  27   7      455.90      587.18    141.89 o
  -2  27   7       39.93      190.83    137.25 o
  -1  27   7      800.23      869.08    142.55 o
   0  27   7       13.27       47.51    177.91 o
   1  27   7      823.83      974.04    195.44 o
   2  27   7       29.86      127.18    184.10 o
   3  27   7      408.31      566.59    190.47 o
   4  27   7      703.77      812.07    190.54 o
   5  27   7      227.81      383.14    225.24 o
   6  27   7      475.96      788.66    191.21 o
  -4  28   7       44.24      127.06    166.67 o
  -3  28   7      258.97      331.34    162.79 o
  -2  28   7      317.94      459.76    162.93 o
  -1  28   7     1916.52     2077.12    154.38 o
   0  28   7      182.27      329.15    154.69 o
   1  28   7     1907.87     1780.70    204.16 o
   2  28   7      323.48      474.66    195.06 o
   3  28   7      245.38      358.37    193.14 o
   4  28   7       32.61      247.93    194.00 o
  -2  29   7       89.14      160.83    164.51 o
  -1  29   7      113.27      352.10    164.37 o
   0  29   7      969.42     1064.57    168.58 o
   1  29   7      127.34      288.64    197.37 o
   2  29   7      100.49      324.55    197.00 o
   0   0   8      778.92      851.74    167.23 o
   1   0   8      217.58      327.67    125.24 o
   2   0   8     2040.27     1862.84    135.28 o
   3   0   8       26.92      192.19    122.52 o
   4   0   8     2020.44     1938.63    151.81 o
   5   0   8      889.46      824.49    144.20 o
   6   0   8      365.63      572.05    133.26 o
   7   0   8      774.80      954.84    134.10 o
   8   0   8     1368.42     1227.13    135.72 o
   9   0   8       10.53       79.78    128.75 o
  10   0   8      184.13      195.18    133.37 o
  11   0   8      603.97      639.67    142.62 o
  12   0   8       28.26      168.28    137.78 o
  13   0   8      979.59      862.95    137.08 o
 -13   1   8      282.34      400.67    146.83 o
 -12   1   8      294.92      338.32    144.36 o
 -11   1   8     1676.34     1548.53    147.47 o
 -10   1   8      106.83      169.71    131.43 o
  -9   1   8      339.06      320.96    130.35 o
  -8   1   8       85.69      176.80    127.38 o
  -7   1   8       73.41      169.24    127.36 o
  -6   1   8     5299.21     5146.04    159.57 o
  -5   1   8      614.24      653.38    128.87 o
  -4   1   8       18.16      121.31    135.41 o
  -3   1   8     2336.54     2144.82    136.18 o
  -2   1   8     1104.93     1077.77    127.91 o
  -1   1   8      877.68      748.22    128.33 o
   0   1   8     2235.23     1938.37    123.83 o
   1   1   8      833.66      697.62    115.75 o
   2   1   8     1187.75     1262.04    132.09 o
   3   1   8     2238.82     2020.57    134.89 o
   4   1   8       23.50      126.60    135.26 o
   5   1   8      578.12      548.54    140.89 o
   6   1   8     5192.15     4954.77    158.51 o
   7   1   8       49.92      132.21    129.10 o
   8   1   8      106.23      239.90    129.36 o
   9   1   8      345.54      342.40    129.59 o
  10   1   8       85.00       90.19    132.09 o
  11   1   8     1610.12     1610.07    146.79 o
  12   1   8      286.26      218.79    137.74 o
  13   1   8      259.42      313.14    129.14 o
 -13   2   8      168.84      256.33    148.42 o
 -12   2   8       16.12      142.42    138.59 o
 -11   2   8       36.36      199.12    138.43 o
 -10   2   8     1101.35     1046.86    142.96 o
  -9   2   8     1027.89      975.90    137.22 o
  -8   2   8     2278.16     2183.44    142.13 o
  -7   2   8      487.32      535.39    132.09 o
  -6   2   8     1346.78     1437.66    137.13 o
  -5   2   8      948.53      920.89    129.21 o
  -4   2   8      515.83      516.75    123.31 o
  -3   2   8      125.65      144.75    121.56 o
  -2   2   8     4625.37     4447.86    149.23 o
  -1   2   8     1436.76     1621.57    131.61 o
   0   2   8      264.50      186.67    113.38 o
   1   2   8     1463.06     1493.93    122.38 o
   2   2   8     4445.20     4456.90    151.30 o
   3   2   8       99.06      186.00    123.44 o
   4   2   8      488.14      436.89    138.90 o
   5   2   8      926.51      820.28    144.44 o
   6   2   8     1448.70     1642.81    137.23 o
   7   2   8      499.88      561.85    130.51 o
   8   2   8     2148.61     1994.58    142.48 o
   9   2   8     1064.25      962.00    161.15 o
  10   2   8     1054.20      910.99    138.91 o
  11   2   8       31.86      174.88    134.35 o
  12   2   8       26.48      165.80    138.13 o
  13   2   8      153.73      190.88    129.90 o
 -13   3   8      182.25      221.17    146.31 o
 -12   3   8     1409.71     1405.11    149.44 o
 -11   3   8      803.79      855.57    141.18 o
 -10   3   8      199.84      438.44    135.35 o
  -9   3   8      937.50     1042.48    140.35 o
  -8   3   8      490.91      554.09    130.52 o
  -7   3   8      567.81      550.96    126.56 o
  -6   3   8     2155.70     2145.47    121.86 o
  -5   3   8      472.15      524.35    130.03 o
  -4   3   8      384.48      460.63    121.37 o
  -3   3   8      652.36      527.84    121.34 o
  -2   3   8     1762.91     1852.43    133.66 o
  -1   3   8     2396.94     2459.00    138.67 o
   0   3   8     1653.49     1791.84    122.98 o
   1   3   8     2421.33     2573.15    129.58 o
   2   3   8     1721.02     1805.14    135.30 o
   3   3   8      703.33      533.38    139.62 o
   4   3   8      353.18      398.52    139.74 o
   5   3   8      464.06      447.74    142.83 o
   6   3   8     1976.26     2053.64    158.17 o
   7   3   8      531.54      503.71    129.52 o
   8   3   8      444.04      470.19    149.66 o
   9   3   8      974.45     1139.88    160.42 o
  10   3   8      256.34      410.45    129.84 o
  11   3   8      814.27      759.34    139.95 o
  12   3   8     1382.11     1315.26    147.03 o
  13   3   8      198.19      258.02    160.27 o
 -13   4   8      738.49      789.21    151.59 o
 -12   4   8       48.13      125.26    143.79 o
 -11   4   8      783.42      802.59    144.83 o
 -10   4   8      671.77      671.12    138.74 o
  -9   4   8     1741.21     1660.41    142.88 o
  -8   4   8      884.94      847.12    134.62 o
  -7   4   8      195.20      202.98    129.15 o
  -6   4   8     1865.31     1679.47    117.80 o
  -5   4   8     1858.86     1882.43    118.99 o
  -4   4   8      679.94      666.99    115.78 o
  -3   4   8      890.30      771.55    123.93 o
  -2   4   8     6412.88     6034.02    158.28 o
  -1   4   8      242.29      230.08    122.07 o
   0   4   8      182.18      165.07    121.96 o
   1   4   8      205.96      279.40    114.32 o
   2   4   8     6204.17     5807.74    159.19 o
   3   4   8      920.57     1062.59    144.79 o
   4   4   8      702.82      697.24    142.25 o
   5   4   8     1943.58     2106.00    156.08 o
   6   4   8     2040.09     1862.75    155.92 o
   7   4   8      239.20      374.73    129.70 o
   8   4   8      959.63      947.03    155.35 o
   9   4   8     1642.62     1604.33    160.83 o
  10   4   8      654.21      523.65    152.54 o
  11   4   8      866.74      835.86    138.99 o
  12   4   8       48.45       29.20    138.59 o
  13   4   8      764.38      654.17    163.72 o
 -13   5   8      238.31      448.74    155.35 o
 -12   5   8      212.95      178.42    142.51 o
 -11   5   8      587.23      685.80    140.53 o
 -10   5   8      928.28     1000.22    141.59 o
  -9   5   8      381.33      622.07    136.32 o
  -8   5   8      383.74      359.51    130.66 o
  -7   5   8     1913.07     1722.69    137.61 o
  -6   5   8      104.75      162.23    109.86 o
  -5   5   8      543.42      469.38    110.42 o
  -4   5   8      216.04      321.93    101.15 o
  -3   5   8     3071.35     3524.02    141.16 o
  -2   5   8      188.03      397.32    122.49 o
  -1   5   8      925.46      882.59    125.25 o
   0   5   8      275.06      266.64    122.18 o
   1   5   8      984.47      952.34    115.14 o
   2   5   8      207.98      448.80    116.83 o
   3   5   8     3003.33     3114.85    160.80 o
   4   5   8      244.07      460.36    140.58 o
   5   5   8      528.39      596.97    143.51 o
   6   5   8      109.89      206.46    141.59 o
   7   5   8     1788.58     1470.87    140.05 o
   8   5   8      461.51      529.93    148.86 o
   9   5   8      336.89      518.52    151.49 o
  10   5   8      988.56      922.69    157.23 o
  11   5   8      507.38      575.50    137.57 o
  12   5   8      246.91      330.22    156.83 o
  13   5   8      245.24      426.99    161.06 o
 -13   6   8     1643.65     1494.80    158.73 o
 -12   6   8       39.55      209.23    148.66 o
 -11   6   8     1272.24     1219.87    150.14 o
 -10   6   8      145.48      459.67    139.98 o
  -9   6   8     2472.41     2314.58    149.88 o
  -8   6   8      775.65      803.04    136.68 o
  -7   6   8      228.17      459.73    133.61 o
  -6   6   8      258.49      214.75    109.95 o
  -5   6   8     1267.51     1210.76    114.60 o
  -4   6   8      422.31      334.54     98.89 o
  -3   6   8     1968.91     2068.16    111.20 o
  -2   6   8      519.29      505.65    120.05 o
  -1   6   8     1175.86      920.22    126.09 o
   0   6   8       75.54      115.23    122.25 o
   1   6   8     1127.41      930.94    126.65 o
   2   6   8      597.65      548.66    122.77 o
   3   6   8     1945.43     2247.26    152.26 o
   4   6   8      406.79      355.06    140.68 o
   5   6   8     1356.64     1251.17    147.58 o
   6   6   8      259.91      172.06    139.85 o
   7   6   8      251.91      415.00    132.24 o
   8   6   8      743.00      629.77    148.89 o
   9   6   8     2242.87     1998.83    163.21 o
  10   6   8      155.34      340.32    148.71 o
  11   6   8     1373.83     1209.07    191.72 o
  12   6   8       30.88      162.24    156.00 o
  13   6   8     1607.39     1447.29    171.91 o
 -13   7   8      433.87      511.01    138.11 o
 -12   7   8     1855.66     1746.64    158.49 o
 -11   7   8      145.96      320.09    139.66 o
 -10   7   8     2626.84     2390.10    152.33 o
  -9   7   8       57.80      293.19    134.27 o
  -8   7   8     1073.97     1065.40    141.45 o
  -7   7   8     1022.65      968.59    138.25 o
  -6   7   8     1074.75      958.56    117.63 o
  -5   7   8      371.55      304.85    111.60 o
  -4   7   8     1760.57     1792.72    119.17 o
  -3   7   8      530.33      566.00    102.13 o
  -2   7   8      440.81      406.94    108.12 o
  -1   7   8     1214.87     1123.83    126.70 o
   0   7   8     2331.46     2113.91    133.93 o
   1   7   8     1141.83     1095.04    128.34 o
   2   7   8      423.74      429.43    122.69 o
   3   7   8      518.21      621.63    139.59 o
   4   7   8     1664.56     1626.50    150.10 o
   5   7   8      388.11      315.69    139.53 o
   6   7   8     1032.12     1165.31    149.60 o
   7   7   8     1080.35     1151.21    152.82 o
   8   7   8     1090.86     1025.79    149.31 o
   9   7   8       71.01      100.44    149.25 o
  10   7   8     2465.63     2452.16    199.18 o
  11   7   8      129.74      352.72    183.64 o
  12   7   8     1821.68     1784.45    204.16 o
  13   7   8      502.66      578.56    167.30 o
 -12   8   8      425.24      618.75    138.93 o
 -11   8   8      254.94      389.92    148.65 o
 -10   8   8      606.99      664.12    141.51 o
  -9   8   8     2290.92     2146.37    152.18 o
  -8   8   8     1263.72     1461.98    144.52 o
  -7   8   8      228.00      249.59    132.29 o
  -6   8   8      177.77      174.08    113.83 o
  -5   8   8      963.52      925.98    114.38 o
  -4   8   8      471.35      592.75    111.49 o
  -3   8   8       29.43       94.87    109.54 o
  -2   8   8     1051.89      945.90    104.58 o
  -1   8   8      233.71      144.55    105.97 o
   0   8   8      118.68      210.94    122.70 o
   1   8   8      235.12      317.90    122.74 o
   2   8   8     1044.57      961.85    128.61 o
   3   8   8       30.41       84.71    136.91 o
   4   8   8      380.76      433.29    142.18 o
   5   8   8      882.16      735.42    143.94 o
   6   8   8      205.13      162.50    142.84 o
   7   8   8      243.00      312.43    169.40 o
   8   8   8     1290.38     1244.10    155.38 o
   9   8   8     2243.05     1966.49    190.20 o
  10   8   8      573.31      751.72    184.91 o
  11   8   8      228.15      342.79    182.44 o
  12   8   8      360.21      395.47    192.71 o
 -12   9   8     1285.28     1411.59    140.85 o
 -11   9   8     2329.14     2199.65    142.50 o
 -10   9   8     1247.83     1278.20    133.55 o
  -9   9   8     2901.45     2723.03    156.86 o
  -8   9   8       48.52      142.66    137.25 o
  -7   9   8     1541.98     1428.17    139.57 o
  -6   9   8      436.62      431.74    114.47 o
  -5   9   8     4520.73     4613.30    141.82 o
  -4   9   8     1657.43     1720.01    120.79 o
  -3   9   8      863.59     1023.31    112.99 o
  -2   9   8      545.41      509.28    101.12 o
  -1   9   8      874.76      955.79    111.77 o
   0   9   8      422.70      407.58    107.59 o
   1   9   8      844.72      992.16    119.76 o
   2   9   8      570.74      648.60    139.69 o
   3   9   8      908.13     1014.90    141.60 o
   4   9   8     1605.20     1697.51    149.87 o
   5   9   8     4586.73     4850.63    175.37 o
   6   9   8      408.83      316.76    144.22 o
   7   9   8     1398.68     1415.84    178.35 o
   8   9   8       76.23      175.28    172.39 o
   9   9   8     2974.99     2683.27    198.71 o
  10   9   8     1196.21      959.32    182.52 o
  11   9   8     2311.74     2109.46    205.14 o
  12   9   8     1325.06     1198.81    196.53 o
 -12  10   8       70.24      161.99    136.10 o
 -11  10   8      151.99      262.53    131.95 o
 -10  10   8      454.75      582.43    130.30 o
  -9  10   8     1145.70     1494.50    134.49 o
  -8  10   8       54.24      117.01    134.58 o
  -7  10   8      124.42      228.53    131.75 o
  -6  10   8       39.09      177.39    116.08 o
  -5  10   8     2108.24     2194.73    126.80 o
  -4  10   8     1817.64     1736.83    121.37 o
  -3  10   8      568.09      626.47    112.83 o
  -2  10   8      495.18      548.15    113.35 o
  -1  10   8     1332.08     1216.81    106.50 o
   0  10   8      261.69      203.54    106.73 o
   1  10   8     1390.85     1296.51    120.33 o
   2  10   8      499.58      532.07    118.11 o
   3  10   8      595.59      482.94    120.44 o
   4  10   8     1737.00     1544.03    131.48 o
   5  10   8     2058.47     2249.81    138.56 o
   6  10   8       51.80      109.23    143.52 o
   7  10   8      141.67      101.75    216.32 o
   8  10   8       49.92      116.11    173.40 o
   9  10   8     1261.81     1430.59    158.13 o
  10  10   8      462.79      495.77    152.83 o
  11  10   8      165.47      217.47    171.74 o
  12  10   8       73.34      202.06    315.15 o
 -12  11   8       99.57      292.17    153.80 o
 -11  11   8      460.84      516.76    135.70 o
 -10  11   8      979.87     1106.55    134.73 o
  -9  11   8     2541.05     2354.57    144.54 o
  -8  11   8     1831.00     1722.81    147.89 o
  -7  11   8     2214.32     2051.14    151.46 o
  -6  11   8     3150.96     3106.42    134.99 o
  -5  11   8     1573.61     1501.07    122.80 o
  -4  11   8        9.47      116.41    113.34 o
  -3  11   8      448.08      413.98    112.19 o
  -2  11   8      429.71      388.55    112.47 o
  -1  11   8     1961.21     1868.55    111.16 o
   0  11   8        9.62      120.93    110.18 o
   1  11   8     1793.71     1852.80    126.96 o
   2  11   8      425.64      294.85    115.64 o
   3  11   8      508.47      451.79    135.43 o
   4  11   8        8.26      135.56    122.79 o
   5  11   8     1659.06     1618.40    134.08 o
   6  11   8     3219.31     3341.27    193.13 o
   7  11   8     2072.01     2014.82    186.57 o
   8  11   8     1870.74     1808.48    161.53 o
   9  11   8     2649.52     2544.26    167.53 o
  10  11   8      896.88      900.89    156.40 o
  11  11   8      472.40      463.58    173.79 o
  12  11   8       82.54      303.84    329.48 o
 -12  12   8      531.95      562.37    167.38 o
 -11  12   8      175.62      213.06    134.16 o
 -10  12   8      518.86      599.93    135.46 o
  -9  12   8      192.64      273.09    125.76 o
  -8  12   8        4.52       -4.64    124.54 o
  -7  12   8      122.57      157.66    117.29 o
  -6  12   8      517.80      560.92    119.79 o
  -5  12   8      977.73     1067.03    122.46 o
  -4  12   8      849.82      838.58    116.31 o
  -3  12   8       57.86       58.27    113.42 o
  -2  12   8      188.34      165.99    125.63 o
  -1  12   8       68.50       77.59    109.54 o
   0  12   8      544.71      512.42    103.59 o
   1  12   8       46.55      106.16    111.43 o
   2  12   8      247.69      227.83    116.03 o
   3  12   8       50.75       80.56    121.10 o
   4  12   8      854.45      866.58    148.07 o
   5  12   8      964.00     1160.89    151.49 o
   6  12   8      449.25      535.41    171.54 o
   7  12   8      132.36      303.41    166.96 o
   8  12   8       10.30       74.86    169.84 o
   9  12   8      226.17      269.87    150.98 o
  10  12   8      541.27      654.84    175.85 o
  11  12   8      182.51      154.46    201.03 o
  12  12   8      523.40      497.61    357.37 o
 -11  13   8      728.42      754.17    154.65 o
 -10  13   8     1312.04     1365.06    142.14 o
  -9  13   8       72.68      201.84    128.58 o
  -8  13   8      120.53      247.54    129.70 o
  -7  13   8      241.80      318.95    112.64 o
  -6  13   8     1272.19     1282.37    127.50 o
  -5  13   8      103.81      225.51    117.92 o
  -4  13   8     2376.27     2200.44    131.18 o
  -3  13   8       84.10      200.41    115.95 o
  -2  13   8      292.11      364.20    130.77 o
  -1  13   8      175.98      157.55    117.28 o
   0  13   8        7.35      -31.75    104.23 o
   1  13   8      154.52      237.08    104.86 o
   2  13   8      290.83      359.49    118.75 o
   3  13   8       65.60      226.05    121.59 o
   4  13   8     2319.20     2340.68    158.10 o
   5  13   8      100.53      276.44    144.19 o
   6  13   8     1389.82     1417.11    177.74 o
   7  13   8      188.94      -22.99    165.22 o
   8  13   8      144.50      191.20    167.91 o
   9  13   8       40.32       99.71    166.31 o
  10  13   8     1279.21     1194.06    219.16 o
  11  13   8      722.73      851.13    217.88 o
 -11  14   8      247.93      300.53    150.42 o
 -10  14   8      296.83      432.90    136.22 o
  -9  14   8      522.31      410.96    130.71 o
  -8  14   8      155.47      -25.83    114.22 o
  -7  14   8      180.69      187.58    104.07 o
  -6  14   8     1291.20     1231.44    115.93 o
  -5  14   8      253.84      177.77    107.52 o
  -4  14   8      128.54      179.98    118.44 o
  -3  14   8       71.37       82.42    114.33 o
  -2  14   8     3714.22     3734.44    154.43 o
  -1  14   8     1432.39     1280.61    144.83 o
   0  14   8      895.42      970.03    109.48 o
   1  14   8     1389.34     1303.48    111.99 o
   2  14   8     3767.93     3717.51    144.79 o
   3  14   8       44.76      118.51    120.78 o
   4  14   8      100.72      209.40    141.37 o
   5  14   8      202.53       65.46    163.32 o
   6  14   8     1215.27     1083.61    170.90 o
   7  14   8      159.65      208.76    168.80 o
   8  14   8      171.92      119.94    169.39 o
   9  14   8      519.49      406.78    167.97 o
  10  14   8      284.82      358.23    213.20 o
  11  14   8      267.35      590.34    357.37 o
 -11  15   8      823.16      725.36    160.89 o
 -10  15   8      275.26      341.83    134.54 o
  -9  15   8      296.38      229.02    122.51 o
  -8  15   8      953.24      945.78    121.55 o
  -7  15   8      904.30      857.68    108.75 o
  -6  15   8        5.23      102.54    110.63 o
  -5  15   8      800.35      745.43    111.50 o
  -4  15   8      504.68      368.78    119.00 o
  -3  15   8       72.73      137.83    132.62 o
  -2  15   8      158.79      301.16    142.06 o
  -1  15   8     1116.49     1145.40    128.23 o
   0  15   8      104.33      260.58    107.28 o
   1  15   8     1055.66     1128.47    123.85 o
   2  15   8      160.09      411.42    119.91 o
   3  15   8       96.33      176.41    121.88 o
   4  15   8      434.39      426.03    143.69 o
   5  15   8      824.76      884.25    169.50 o
   6  15   8        7.23       25.54    163.58 o
   7  15   8     1007.36     1009.84    178.87 o
   8  15   8      950.22      883.26    214.47 o
   9  15   8      296.45      420.41    213.94 o
  10  15   8      237.43      385.42    218.98 o
  11  15   8      906.05      762.24    331.74 o
 -10  16   8      629.48      552.99    137.87 o
  -9  16   8      605.32      689.44    137.45 o
  -8  16   8      161.99      213.74    119.74 o
  -7  16   8       83.42       51.22    104.80 o
  -6  16   8     1720.13     1532.30    111.01 o
  -5  16   8      155.67      106.73    111.79 o
  -4  16   8      993.99     1001.97    127.06 o
  -3  16   8      416.79      480.03    118.82 o
  -2  16   8     3680.20     3538.77    146.29 o
  -1  16   8      669.97      760.96    114.37 o
   0  16   8     1195.00      994.13    127.40 o
   1  16   8      796.88     1042.92    126.98 o
   2  16   8     3660.66     3610.32    164.99 o
   3  16   8      402.20      421.20    125.10 o
   4  16   8      991.99     1004.42    166.24 o
   5  16   8      171.13      251.77    137.65 o
   6  16   8     1686.40     1656.16    153.02 o
   7  16   8      105.53      169.70    142.42 o
   8  16   8      154.57      282.32    166.00 o
   9  16   8      620.14      858.80    177.12 o
  10  16   8      616.35      578.37    175.75 o
 -10  17   8      359.51      399.30    139.49 o
  -9  17   8       29.46      174.38    132.60 o
  -8  17   8      678.52      603.41    121.70 o
  -7  17   8     1395.36     1385.84    114.45 o
  -6  17   8       90.21      217.25    106.82 o
  -5  17   8       46.91       93.24    110.84 o
  -4  17   8     1682.74     1601.82    130.37 o
  -3  17   8      229.27      270.14    125.03 o
  -2  17   8      513.47      537.94    115.60 o
  -1  17   8     1104.74     1072.68    115.69 o
   0  17   8        5.59      -18.32    118.15 o
   1  17   8     1049.70     1001.19    122.99 o
   2  17   8      504.62      553.70    125.20 o
   3  17   8      258.29      304.43    123.44 o
   4  17   8     1767.51     1630.43    174.20 o
   5  17   8       48.31      215.67    138.58 o
   6  17   8       96.68      351.56    144.74 o
   7  17   8     1418.74     1452.78    177.14 o
   8  17   8      718.98      788.99    176.93 o
   9  17   8       10.09      209.80    170.00 o
  10  17   8      393.01      377.78    178.33 o
  -9  18   8      206.60      313.74    138.52 o
  -8  18   8      103.07      126.02    132.41 o
  -7  18   8      213.26      209.09    107.78 o
  -6  18   8     1729.07     1784.97    116.05 o
  -5  18   8      704.27      758.88    107.73 o
  -4  18   8     1458.65     1466.81    159.32 o
  -3  18   8      222.45      316.35    118.09 o
  -2  18   8      811.67      920.07    120.19 o
  -1  18   8       19.51      151.12    123.01 o
   0  18   8      162.07      257.49    120.73 o
   1  18   8       16.47       57.67    119.57 o
   2  18   8      709.19      844.88    127.86 o
   3  18   8      219.58      417.20    138.57 o
   4  18   8     1588.59     1591.80    146.85 o
   5  18   8      694.68      679.03    147.28 o
   6  18   8     1818.99     1796.65    157.45 o
   7  18   8      168.11      159.23    168.67 o
   8  18   8      106.07      249.77    178.55 o
   9  18   8      221.92      311.51    177.70 o
  -9  19   8       27.21      280.30    138.64 o
  -8  19   8       73.35       77.89    133.05 o
  -7  19   8      761.91      791.56    114.42 o
  -6  19   8      221.40      178.80    108.03 o
  -5  19   8      584.89      574.15    129.78 o
  -4  19   8     1672.01     1647.23    146.40 o
  -3  19   8      665.76      709.92    123.33 o
  -2  19   8      751.14      793.74    134.14 o
  -1  19   8     1277.93     1333.12    135.72 o
   0  19   8       69.90       90.35    123.85 o
   1  19   8     1301.10     1273.24    131.95 o
   2  19   8      757.11      817.87    144.15 o
   3  19   8      718.48      673.71    164.63 o
   4  19   8     1625.19     1418.77    177.17 o
   5  19   8      572.61      593.23    127.91 o
   6  19   8      294.22      268.70    129.16 o
   7  19   8      736.85      754.17    178.02 o
   8  19   8       52.27       39.51    170.32 o
   9  19   8       28.44       41.91    182.73 o
  -8  20   8      336.53      267.28    135.04 o
  -7  20   8      114.86      267.55    117.32 o
  -6  20   8       69.96      195.79    115.92 o
  -5  20   8      102.87      162.58    129.37 o
  -4  20   8     1053.28     1034.81    144.96 o
  -3  20   8      315.74      484.97    135.61 o
  -2  20   8      429.87      535.05    131.96 o
  -1  20   8      512.80      683.98    132.85 o
   0  20   8      228.20      264.88    125.43 o
   1  20   8      531.85      767.76    130.11 o
   2  20   8      367.58      229.92    197.84 o
   3  20   8      315.78      341.59    162.20 o
   4  20   8     1079.49     1196.47    177.22 o
   5  20   8      146.50      320.40    145.96 o
   6  20   8       86.18      156.32    127.27 o
   7  20   8      116.69      134.72    147.55 o
   8  20   8      330.95      342.15    155.58 o
  -7  21   8      682.30      788.58    136.21 o
  -6  21   8      629.74      619.76    114.83 o
  -5  21   8      456.96      521.74    132.27 o
  -4  21   8      462.95      583.25    141.25 o
  -3  21   8      266.28      432.20    136.17 o
  -2  21   8      744.66      763.02    136.88 o
  -1  21   8     1340.86     1377.76    137.51 o
   0  21   8      855.43     1030.80    134.85 o
   1  21   8     1282.01     1175.36    153.36 o
   2  21   8      698.88      640.98    171.31 o
   3  21   8      315.91      463.41    208.86 o
   4  21   8      455.24      607.33    170.21 o
   5  21   8      434.67      524.41    147.62 o
   6  21   8      643.69      743.98    154.51 o
   7  21   8      648.12      668.14    159.41 o
  -7  22   8       73.21       89.11    115.74 o
  -6  22   8      404.92      432.75    135.83 o
  -5  22   8     1076.23     1143.21    139.19 o
  -4  22   8     1533.20     1439.47    150.19 o
  -3  22   8      175.13      343.11    136.55 o
  -2  22   8      288.82      368.69    131.58 o
  -1  22   8      319.09      294.40    130.55 o
   0  22   8     1339.90     1480.40    158.08 o
   1  22   8      367.25      377.61    167.86 o
   2  22   8      341.07      422.28    169.31 o
   3  22   8      157.83      185.97    208.70 o
   4  22   8     1495.45     1369.56    223.62 o
   5  22   8     1075.28     1254.42    161.21 o
   6  22   8      407.04      380.66    154.93 o
   7  22   8       69.60      160.97    156.60 o
  -6  23   8       97.23      112.47    151.29 o
  -5  23   8      104.18      186.00    165.37 o
  -4  23   8      668.30      765.73    134.04 o
  -3  23   8     1279.25     1187.50    144.97 o
  -2  23   8      497.64      674.69    139.80 o
  -1  23   8       67.87      252.13    151.43 o
   0  23   8      146.02      228.97    169.86 o
   1  23   8       86.34      282.10    172.68 o
   2  23   8      480.49      546.22    176.29 o
   3  23   8     1332.52     1350.26    226.79 o
   4  23   8      592.31      691.92    224.79 o
   5  23   8      108.00      229.65    157.65 o
   6  23   8       57.31      104.11    153.20 o
  -5  24   8      353.14      489.24    171.27 o
  -4  24   8      505.31      429.17    132.55 o
  -3  24   8      246.38      353.08    143.09 o
  -2  24   8      270.71      368.09    154.70 o
  -1  24   8      560.57      528.35    175.61 o
   0  24   8     2420.13     2318.70    194.41 o
   1  24   8      551.19      539.18    176.83 o
   2  24   8      254.43      201.32    179.36 o
[truncated: 28,473 more chars]
